# Supplementary material for: Ethyl 4-butyl­amino-3-nitro­benzoate
Source: Acta Crystallogr Sect E Struct Rep Online. 2009 Aug 8;65(Pt 9):o2070–1. doi: 10.1107/S1600536809029754 (PMC2970083; doi:10.1107/S1600536809029754)
Supplement: Supplementary file 1 [file e-65-o2070-sup1.cif]

##############################################################################
###                                                                        ###
###        Electronic paper (Acta Crystallographica Section E)             ###
###                                                                        ###
##############################################################################
#                                                                            #
# This CIF contains the data in a paper accepted for publication in Acta     #
# Crystallographica Section E. It conforms to the requirements of Notes      #
# for Authors for Section E, and has been peer reviewed under the auspices   #
# of the IUCr Commission on Journals.                                        #
#                                                                            #
# Full details of the Crystallographic Information File format               #
# are given in the paper "The Crystallographic Information File (CIF):       #
# a New Standard Archive File for Crystallography" by S. R. Hall, F. H.      #
# Allen and I. D. Brown [Acta Cryst. (1991), A47, 655-685].                  #
#                                                                            #
# The current version of the core CIF dictionary is obtainable from          #
# ftp://ftp.iucr.org/pub/cif_core.dic. The current version number is 2.4.    #
#                                                                            #
# Software is freely available for graphical display of the structure(s) in  #
# this CIF.  For information consult the CIF home page http://www.iucr.org/  #
# cif/home.html                                                              #
#                                                                            #
# This file may be used for bona fide research purposes within the           #
# scientific community so long as proper attribution is given to the journal # 
# article from which it was obtained.                                        #
#                                                                            #
##############################################################################
                                             
data_global
_audit_creation_method     'form.cif (version 2.0)'
_journal_data_validation_number     ?
_journal_date_recd_electronic     2009-07-03
_journal_date_accepted     2009-07-27
_journal_name_full     'Acta Crystallographica, Section E'
_journal_year     2009
_journal_volume     65
_journal_issue      9
_journal_page_first     o2070
_journal_page_last     o2071
_journal_paper_category     QO
_journal_coeditor_code     BQ2152
_publ_contact_author_name     'Prof. Fun Hoong Kun'
_publ_contact_author_address
;
      X-ray Crystallography Unit
      School of Physics
      Universiti Sains Malaysia
      11800 USM, Penang
      MALAYSIA
;
_publ_contact_author_email     'hkfun@usm.my'
_publ_contact_author_fax     '604 6579150'
_publ_contact_author_phone     '604 6533652'
_publ_section_title
;
Ethyl 4-butylamino-3-nitrobenzoate
;
loop_
    _publ_author_name
    _publ_author_footnote
    _publ_author_address
    'Sivanagree Nagojappa Narendra Babu' .
;
      School of Pharmaceutical Sciences,
      Universiti Sains Malaysia,
      11800 USM, Penang
      Malaysia
;
    'Aisyah Saad Abdul Rahim'
;
Additional correspondence author, e-mail: aisyah@usm.my.
;
;
      School of Pharmaceutical Sciences,
      Universiti Sains Malaysia,
      11800 USM, Penang
      Malaysia
;
    'Shafida Ahd Hamid' .
;
      Kulliyyah of Science,
      International Islamic University Malaysia (IIUM),
      Jalan Istana,
      Bandar Indera Mahkota,
      25200 Kuantan, Pahang,
      Malaysia
;
    'Kasthuri Balasubramani' .
;
       X-ray Crystallography Unit
       School of Physics
       Universiti Sains Malaysia
       11800 USM, Penang
       Malaysia
;
    'Hoong-Kun Fun'
;
Thomson Reuters ResearcherID: A-3561-2009.
;
;
       X-ray Crystallography Unit
       School of Physics
       Universiti Sains Malaysia
       11800 USM, Penang
       Malaysia
;
data_I
_audit_creation_method     SHELXL-97
_chemical_name_systematic
;
Ethyl 4-butylamino-3-nitrobenzoate
;
_chemical_name_common     ?
_chemical_formula_moiety     'C13 H18 N2 O4'
_chemical_formula_sum     'C13 H18 N2 O4'
_chemical_formula_iupac     'C13 H18 N2 O4'
_chemical_formula_weight     266.29
_chemical_melting_point     ?
_symmetry_cell_setting     Monoclinic
_symmetry_space_group_name_H-M     'C 2/c'
_symmetry_space_group_name_Hall     '-C 2yc'
loop_
    _symmetry_equiv_pos_as_xyz
    'x, y, z'
    '-x, y, -z+1/2'
    'x+1/2, y+1/2, z'
    '-x+1/2, y+1/2, -z+1/2'
    '-x, -y, -z'
    'x, -y, z-1/2'
    '-x+1/2, -y+1/2, -z'
    'x+1/2, -y+1/2, z-1/2'
_cell_length_a     65.292(2)
_cell_length_b     3.9555(2)
_cell_length_c     31.4417(11)
_cell_angle_alpha     90.00
_cell_angle_beta     104.833(3)
_cell_angle_gamma     90.00
_cell_volume     7849.6(5)
_cell_formula_units_Z     24
_cell_measurement_reflns_used     8010
_cell_measurement_theta_min     0.00
_cell_measurement_theta_max     0.00
_cell_measurement_temperature     100.00(10)
_exptl_crystal_description     'needle'
_exptl_crystal_colour     'yellow'
_exptl_crystal_size_max     0.40
_exptl_crystal_size_mid     0.19
_exptl_crystal_size_min     0.03
_exptl_crystal_density_diffrn     1.352
_exptl_crystal_density_meas     ?
_exptl_crystal_density_method     'not measured'
_exptl_crystal_F_000     3408
_exptl_absorpt_coefficient_mu     0.101
_exptl_absorpt_correction_type     multi-scan
_exptl_absorpt_process_details     '(SADABS; Bruker, 2005)'
_exptl_absorpt_correction_T_min     0.9149
_exptl_absorpt_correction_T_max     0.9972
_exptl_special_details
;
The crystal was placed in the cold stream of an Oxford Cryosystems Cobra
open-flow nitrogen cryostat (Cosier & Glazer, 1986) operating at 100.0(1) K.
;
_diffrn_ambient_temperature     100.00(10)
_diffrn_radiation_type     MoK\a
_diffrn_radiation_wavelength     0.71073
_diffrn_radiation_source     'fine-focus sealed tube'
_diffrn_radiation_monochromator     graphite
_diffrn_measurement_device_type
;
Bruker SMART APEXII CCD area-detector
;
_diffrn_measurement_method     '\f and \w'
_diffrn_detector_area_resol_mean     .
_diffrn_reflns_number     85498
_diffrn_reflns_av_R_equivalents     0.0899
_diffrn_reflns_av_sigmaI/netI     0.0508
_diffrn_reflns_theta_min     0.65
_diffrn_reflns_theta_max     27.50
_diffrn_reflns_theta_full     27.50
_diffrn_measured_fraction_theta_max     1.000
_diffrn_measured_fraction_theta_full     1.000
_diffrn_reflns_limit_h_min     -84
_diffrn_reflns_limit_h_max     84
_diffrn_reflns_limit_k_min     -5
_diffrn_reflns_limit_k_max     5
_diffrn_reflns_limit_l_min     -40
_diffrn_reflns_limit_l_max     40
_diffrn_standards_number     0
_diffrn_standards_interval_count     .
_diffrn_standards_interval_time     .
_diffrn_standards_decay_%     ?
_refine_special_details
;
 Refinement of <i>F<i>^2^ against ALL reflections.  The weighted <i>R</i>-factor
 <i>wR</i> and goodness of fit <i>S</i> are based on <i>F<i>^2^, conventional
 <i>R</i>-factors <i>R</i> are based
 on <i>F</i>, with <i>F</i> set to zero for negative F^2^. The threshold
 expression of <i>F</i>^2^ > \s(<i>F</i>^2^)
 is used only for calculating <i>R</i>-factors(gt) <i>etc</i>. and is
 not relevant to the choice of reflections for refinement.
 <i>R</i>-factors based on <i>F</i>^2^ are statistically about twice as large
 as those based on <i>F</i>, and <i>R</i>-
 factors based on ALL data will be even larger.
;
_reflns_number_total     8991
_reflns_number_gt     6753
_reflns_threshold_expression     I>2\s(I)
_refine_ls_structure_factor_coef     Fsqd
_refine_ls_matrix_type     full
_refine_ls_R_factor_all     0.1039
_refine_ls_R_factor_gt     0.0756
_refine_ls_wR_factor_gt     0.1613
_refine_ls_wR_factor_ref     0.1769
_refine_ls_goodness_of_fit_ref     1.131
_refine_ls_restrained_S_all     1.131
_refine_ls_number_reflns     8991
_refine_ls_number_parameters     532
_refine_ls_number_restraints     0
_refine_ls_hydrogen_treatment     mixed
_refine_ls_weighting_scheme     calc
_refine_ls_weighting_details
          'calc w=1/[\s^2^(Fo^2^)+(0.04P)^2^+36.3175P] where P=(Fo^2^+2Fc^2^)/3'
_atom_sites_solution_hydrogens     geom
_atom_sites_solution_primary     direct
_atom_sites_solution_secondary     difmap
_refine_ls_shift/su_max     0.000
_refine_ls_shift/su_mean     0.000
_refine_diff_density_max     0.309
_refine_diff_density_min     -0.249
_refine_ls_extinction_method     none
_refine_ls_extinction_coef     ?
loop_
    _atom_type_symbol
    _atom_type_description
    _atom_type_scat_dispersion_real
    _atom_type_scat_dispersion_imag
    _atom_type_scat_source
    'C' 'C' 0.0033 0.0016
                         'International Tables Vol C Tables 4.2.6.8 and 6.1.1.4'
    'H' 'H' 0.0000 0.0000
                         'International Tables Vol C Tables 4.2.6.8 and 6.1.1.4'
    'N' 'N' 0.0061 0.0033
                         'International Tables Vol C Tables 4.2.6.8 and 6.1.1.4'
    'O' 'O' 0.0106 0.0060
                         'International Tables Vol C Tables 4.2.6.8 and 6.1.1.4'
_computing_data_collection     'APEX2 (Bruker, 2005)'
_computing_cell_refinement     'SAINT (Bruker, 2005)'
_computing_data_reduction     'SAINT (Bruker, 2005)'
_computing_structure_solution     'SHELXTL (Sheldrick, 2008)'
_computing_structure_refinement     'SHELXTL (Sheldrick, 2008)'
_computing_molecular_graphics     'SHELXTL (Sheldrick, 2008)'
_computing_publication_material
                             'SHELXTL (Sheldrick, 2008) and PLATON (Spek, 2009)'
loop_
    _atom_site_type_symbol
    _atom_site_label
    _atom_site_fract_x
    _atom_site_fract_y
    _atom_site_fract_z
    _atom_site_U_iso_or_equiv
    _atom_site_adp_type
    _atom_site_calc_flag
    _atom_site_refinement_flags
    _atom_site_occupancy
    _atom_site_disorder_assembly
    _atom_site_disorder_group
    O O1A 0.06501(3) -0.0471(6) 0.49353(6) 0.0262(5) Uani d . 1 . .
    O O2A 0.03378(3) 0.2100(5) 0.48936(6) 0.0201(4) Uani d . 1 . .
    O O3A -0.00677(3) 0.6630(6) 0.35544(6) 0.0252(5) Uani d . 1 . .
    O O4A 0.00171(3) 0.6139(6) 0.29354(6) 0.0229(5) Uani d . 1 . .
    N N1A 0.00508(4) 0.5558(6) 0.33362(8) 0.0188(5) Uani d . 1 . .
    N N2A 0.03624(4) 0.2884(7) 0.28855(8) 0.0178(5) Uani d . 1 . .
    C C1A 0.01824(5) 0.2944(9) 0.54946(9) 0.0257(7) Uani d . 1 . .
    H H1AA 0.0207 0.2875 0.5809 0.039 Uiso calc R 1 . .
    H H1AB 0.0068 0.1440 0.5363 0.039 Uiso calc R 1 . .
    H H1AC 0.0146 0.5206 0.5392 0.039 Uiso calc R 1 . .
    C C2A 0.03805(4) 0.1864(8) 0.53679(9) 0.0215(6) Uani d . 1 . .
    H H2AA 0.0498 0.3326 0.5506 0.026 Uiso calc R 1 . .
    H H2AB 0.0417 -0.0440 0.5463 0.026 Uiso calc R 1 . .
    C C3A 0.04914(4) 0.0866(8) 0.47201(9) 0.0187(6) Uani d . 1 . .
    C C4A 0.04423(4) 0.1364(7) 0.42388(9) 0.0170(6) Uani d . 1 . .
    C C5A 0.02675(4) 0.3068(7) 0.39999(9) 0.0165(6) Uani d . 1 . .
    H H5AA 0.0169 0.3886 0.4141 0.020 Uiso calc R 1 . .
    C C6A 0.02354(4) 0.3594(7) 0.35516(9) 0.0169(6) Uani d . 1 . .
    C C7A 0.03814(4) 0.2401(7) 0.33173(9) 0.0165(6) Uani d . 1 . .
    C C8A 0.05587(4) 0.0581(7) 0.35738(9) 0.0176(6) Uani d . 1 . .
    H H8AA 0.0657 -0.0304 0.3436 0.021 Uiso calc R 1 . .
    C C9A 0.05883(4) 0.0099(8) 0.40161(9) 0.0181(6) Uani d . 1 . .
    H H9AA 0.0707 -0.1083 0.4173 0.022 Uiso calc R 1 . .
    C C10A 0.05237(4) 0.1805(8) 0.26671(9) 0.0180(6) Uani d . 1 . .
    H H10E 0.0547 -0.0607 0.2708 0.022 Uiso calc R 1 . .
    H H10F 0.0656 0.2956 0.2798 0.022 Uiso calc R 1 . .
    C C11A 0.04547(4) 0.2598(8) 0.21793(9) 0.0185(6) Uani d . 1 . .
    H H11E 0.0416 0.4967 0.2140 0.022 Uiso calc R 1 . .
    H H11F 0.0330 0.1267 0.2044 0.022 Uiso calc R 1 . .
    C C12A 0.06284(4) 0.1846(8) 0.19501(9) 0.0191(6) Uani d . 1 . .
    H H12E 0.0668 -0.0515 0.1994 0.023 Uiso calc R 1 . .
    H H12F 0.0752 0.3201 0.2083 0.023 Uiso calc R 1 . .
    C C13A 0.05590(5) 0.2592(9) 0.14579(9) 0.0257(7) Uani d . 1 . .
    H H13G 0.0668 0.1890 0.1322 0.038 Uiso calc R 1 . .
    H H13H 0.0535 0.4974 0.1413 0.038 Uiso calc R 1 . .
    H H13I 0.0431 0.1380 0.1329 0.038 Uiso calc R 1 . .
    O O1B 0.09697(3) 0.7037(6) 0.30897(7) 0.0264(5) Uani d . 1 . .
    O O2B 0.12968(3) 0.9272(6) 0.32094(6) 0.0230(5) Uani d . 1 . .
    O O3B 0.17262(3) 1.0571(6) 0.46621(7) 0.0286(5) Uani d . 1 . .
    O O4B 0.16496(3) 0.8443(6) 0.52368(6) 0.0248(5) Uani d . 1 . .
    N N1B 0.16074(3) 0.8951(7) 0.48336(8) 0.0195(5) Uani d . 1 . .
    N N2B 0.12866(4) 0.5300(7) 0.51718(8) 0.0188(5) Uani d . 1 . .
    C C1B 0.14493(5) 1.1508(9) 0.26583(10) 0.0293(7) Uani d . 1 . .
    H H1BA 0.1423 1.2167 0.2355 0.044 Uiso calc R 1 . .
    H H1BB 0.1557 0.9798 0.2722 0.044 Uiso calc R 1 . .
    H H1BC 0.1496 1.3437 0.2843 0.044 Uiso calc R 1 . .
    C C2B 0.12485(4) 1.0126(9) 0.27447(9) 0.0240(7) Uani d . 1 . .
    H H2BA 0.1137 1.1807 0.2674 0.029 Uiso calc R 1 . .
    H H2BB 0.1202 0.8133 0.2566 0.029 Uiso calc R 1 . .
    C C3B 0.11389(4) 0.7744(8) 0.33400(9) 0.0191(6) Uani d . 1 . .
    C C4B 0.11916(4) 0.7104(8) 0.38191(9) 0.0183(6) Uani d . 1 . .
    C C5B 0.13752(4) 0.8196(8) 0.41074(9) 0.0188(6) Uani d . 1 . .
    H H5BA 0.1476 0.9339 0.4001 0.023 Uiso calc R 1 . .
    C C6B 0.14114(4) 0.7609(7) 0.45575(9) 0.0169(6) Uani d . 1 . .
    C C7B 0.12620(4) 0.5899(7) 0.47410(9) 0.0159(6) Uani d . 1 . .
    C C8B 0.10746(4) 0.4822(8) 0.44326(9) 0.0199(6) Uani d . 1 . .
    H H8BA 0.0971 0.3703 0.4534 0.024 Uiso calc R 1 . .
    C C9B 0.10416(4) 0.5381(8) 0.39906(9) 0.0194(6) Uani d . 1 . .
    H H9BA 0.0917 0.4605 0.3799 0.023 Uiso calc R 1 . .
    C C10B 0.11209(4) 0.3819(7) 0.53512(9) 0.0174(6) Uani d . 1 . .
    H H10C 0.1083 0.1602 0.5223 0.021 Uiso calc R 1 . .
    H H10D 0.0995 0.5234 0.5276 0.021 Uiso calc R 1 . .
    C C11B 0.11981(4) 0.3507(8) 0.58467(9) 0.0197(6) Uani d . 1 . .
    H H11C 0.1247 0.5696 0.5971 0.024 Uiso calc R 1 . .
    H H11D 0.1317 0.1954 0.5919 0.024 Uiso calc R 1 . .
    C C12B 0.10245(4) 0.2244(8) 0.60518(9) 0.0217(6) Uani d . 1 . .
    H H12C 0.0973 0.0079 0.5924 0.026 Uiso calc R 1 . .
    H H12D 0.0907 0.3826 0.5986 0.026 Uiso calc R 1 . .
    C C13B 0.11062(5) 0.1861(10) 0.65495(10) 0.0344(8) Uani d . 1 . .
    H H13D 0.0994 0.1052 0.6669 0.052 Uiso calc R 1 . .
    H H13E 0.1155 0.4013 0.6678 0.052 Uiso calc R 1 . .
    H H13F 0.1221 0.0277 0.6615 0.052 Uiso calc R 1 . .
    O O1C 0.23186(3) 1.0386(6) 0.33479(6) 0.0234(5) Uani d . 1 . .
    O O2C 0.19996(3) 1.2945(6) 0.31998(6) 0.0206(4) Uani d . 1 . .
    O O3C 0.15980(3) 1.4495(6) 0.17315(7) 0.0270(5) Uani d . 1 . .
    O O4C 0.16732(3) 1.2089(6) 0.11696(6) 0.0241(5) Uani d . 1 . .
    N N1C 0.17152(3) 1.2711(6) 0.15709(8) 0.0184(5) Uani d . 1 . .
    N N2C 0.20352(4) 0.8875(6) 0.12565(8) 0.0168(5) Uani d . 1 . .
    C C1C 0.18335(5) 1.5198(9) 0.37305(10) 0.0257(7) Uani d . 1 . .
    H H1CA 0.1854 1.5871 0.4032 0.039 Uiso calc R 1 . .
    H H1CB 0.1723 1.3526 0.3658 0.039 Uiso calc R 1 . .
    H H1CC 0.1793 1.7131 0.3543 0.039 Uiso calc R 1 . .
    C C2C 0.20364(5) 1.3733(8) 0.36649(9) 0.0222(6) Uani d . 1 . .
    H H2CA 0.2151 1.5354 0.3753 0.027 Uiso calc R 1 . .
    H H2CB 0.2074 1.1703 0.3840 0.027 Uiso calc R 1 . .
    C C3C 0.21578(4) 1.1305(7) 0.30853(9) 0.0179(6) Uani d . 1 . .
    C C4C 0.21160(4) 1.0758(7) 0.26043(9) 0.0162(6) Uani d . 1 . .
    C C5C 0.19371(4) 1.1935(7) 0.23052(9) 0.0157(5) Uani d . 1 . .
    H H5CA 0.1836 1.3132 0.2404 0.019 Uiso calc R 1 . .
    C C6C 0.19066(4) 1.1347(7) 0.18548(9) 0.0157(6) Uani d . 1 . .
    C C7C 0.20581(4) 0.9571(7) 0.16860(9) 0.0146(5) Uani d . 1 . .
    C C8C 0.22437(4) 0.8497(7) 0.20039(9) 0.0158(6) Uani d . 1 . .
    H H8CA 0.2350 0.7410 0.1909 0.019 Uiso calc R 1 . .
    C C9C 0.22695(4) 0.9016(7) 0.24435(9) 0.0163(6) Uani d . 1 . .
    H H9CA 0.2391 0.8205 0.2642 0.020 Uiso calc R 1 . .
    C C10C 0.22007(4) 0.7308(8) 0.10874(9) 0.0177(6) Uani d . 1 . .
    H H10A 0.2241 0.5161 0.1234 0.021 Uiso calc R 1 . .
    H H10B 0.2325 0.8756 0.1148 0.021 Uiso calc R 1 . .
    C C11C 0.21220(4) 0.6747(8) 0.05957(9) 0.0180(6) Uani d . 1 . .
    H H11A 0.2072 0.8876 0.0454 0.022 Uiso calc R 1 . .
    H H11B 0.2003 0.5188 0.0539 0.022 Uiso calc R 1 . .
    C C12C 0.22942(4) 0.5331(8) 0.03965(9) 0.0197(6) Uani d . 1 . .
    H H12A 0.2347 0.3234 0.0544 0.024 Uiso calc R 1 . .
    H H12B 0.2411 0.6920 0.0446 0.024 Uiso calc R 1 . .
    C C13C 0.22125(5) 0.4672(8) -0.00982(9) 0.0245(7) Uani d . 1 . .
    H H13A 0.2325 0.3744 -0.0209 0.037 Uiso calc R 1 . .
    H H13B 0.2165 0.6758 -0.0247 0.037 Uiso calc R 1 . .
    H H13C 0.2097 0.3100 -0.0149 0.037 Uiso calc R 1 . .
    H H2NB 0.1398(5) 0.593(9) 0.5348(10) 0.020(8) Uiso d . 1 . .
    H H2NA 0.0249(5) 0.402(9) 0.2736(11) 0.028(9) Uiso d . 1 . .
    H H2NC 0.1923(5) 0.941(10) 0.1086(11) 0.031(10) Uiso d . 1 . .
loop_
    _atom_site_aniso_label
    _atom_site_aniso_U_11
    _atom_site_aniso_U_22
    _atom_site_aniso_U_33
    _atom_site_aniso_U_12
    _atom_site_aniso_U_13
    _atom_site_aniso_U_23
    O1A 0.0196(10) 0.0369(13) 0.0205(10) 0.0087(10) 0.0024(8) 0.0007(10)
    O2A 0.0190(10) 0.0275(12) 0.0135(9) 0.0031(9) 0.0034(8) -0.0003(8)
    O3A 0.0217(10) 0.0356(13) 0.0196(10) 0.0082(10) 0.0073(8) 0.0022(10)
    O4A 0.0197(10) 0.0314(13) 0.0172(10) 0.0040(9) 0.0043(8) 0.0028(9)
    N1A 0.0162(11) 0.0206(13) 0.0207(12) -0.0002(10) 0.0068(9) -0.0007(10)
    N2A 0.0159(11) 0.0208(13) 0.0171(12) 0.0009(10) 0.0047(9) 0.0001(10)
    C1A 0.0283(16) 0.0309(18) 0.0176(14) 0.0024(14) 0.0054(12) -0.0006(13)
    C2A 0.0240(14) 0.0269(16) 0.0122(13) 0.0025(13) 0.0018(11) 0.0018(12)
    C3A 0.0161(13) 0.0203(15) 0.0202(14) -0.0013(11) 0.0054(11) -0.0033(12)
    C4A 0.0144(13) 0.0190(15) 0.0176(13) -0.0029(11) 0.0040(10) -0.0005(11)
    C5A 0.0148(12) 0.0178(14) 0.0179(13) -0.0021(11) 0.0057(10) -0.0006(11)
    C6A 0.0138(12) 0.0164(14) 0.0198(14) -0.0021(11) 0.0029(10) -0.0006(11)
    C7A 0.0158(13) 0.0155(14) 0.0188(14) -0.0042(11) 0.0053(10) -0.0026(11)
    C8A 0.0125(12) 0.0193(15) 0.0219(14) -0.0006(11) 0.0057(11) -0.0035(12)
    C9A 0.0130(12) 0.0205(15) 0.0198(14) -0.0021(11) 0.0021(10) 0.0022(12)
    C10A 0.0175(13) 0.0187(15) 0.0193(14) 0.0000(11) 0.0073(11) -0.0010(12)
    C11A 0.0149(13) 0.0219(15) 0.0193(14) -0.0008(11) 0.0055(11) -0.0027(12)
    C12A 0.0179(13) 0.0187(15) 0.0217(14) 0.0012(11) 0.0072(11) -0.0004(12)
    C13A 0.0261(15) 0.0282(18) 0.0242(16) 0.0009(13) 0.0091(12) -0.0009(13)
    O1B 0.0195(10) 0.0355(13) 0.0224(11) -0.0074(10) 0.0022(8) -0.0008(10)
    O2B 0.0163(10) 0.0352(13) 0.0175(10) -0.0057(9) 0.0045(8) 0.0021(9)
    O3B 0.0199(10) 0.0415(14) 0.0237(11) -0.0123(10) 0.0045(9) 0.0017(10)
    O4B 0.0189(10) 0.0381(13) 0.0154(10) -0.0051(9) 0.0008(8) 0.0010(9)
    N1B 0.0130(11) 0.0241(14) 0.0210(13) -0.0010(10) 0.0038(9) -0.0006(10)
    N2B 0.0140(11) 0.0228(13) 0.0191(12) -0.0029(10) 0.0032(10) -0.0010(10)
    C1B 0.0282(16) 0.0359(19) 0.0233(16) -0.0036(15) 0.0053(13) 0.0032(14)
    C2B 0.0205(14) 0.0333(18) 0.0172(14) -0.0028(13) 0.0027(11) 0.0011(13)
    C3B 0.0162(13) 0.0199(15) 0.0217(14) -0.0008(11) 0.0058(11) -0.0023(12)
    C4B 0.0143(13) 0.0209(15) 0.0198(14) -0.0005(11) 0.0043(11) -0.0015(12)
    C5B 0.0141(13) 0.0208(15) 0.0227(15) -0.0007(11) 0.0071(11) -0.0013(12)
    C6B 0.0128(12) 0.0180(14) 0.0196(14) 0.0002(11) 0.0036(10) -0.0021(11)
    C7B 0.0139(12) 0.0166(14) 0.0171(13) 0.0031(11) 0.0039(10) 0.0004(11)
    C8B 0.0151(13) 0.0208(15) 0.0244(15) -0.0012(11) 0.0063(11) -0.0029(12)
    C9B 0.0143(13) 0.0201(15) 0.0225(14) -0.0029(11) 0.0022(11) -0.0049(12)
    C10B 0.0131(12) 0.0182(15) 0.0219(14) -0.0005(11) 0.0062(11) 0.0008(12)
    C11B 0.0174(13) 0.0208(15) 0.0218(15) -0.0011(12) 0.0066(11) 0.0013(12)
    C12B 0.0204(14) 0.0261(17) 0.0196(14) -0.0027(12) 0.0067(11) 0.0003(12)
    C13B 0.0307(17) 0.051(2) 0.0226(16) -0.0128(17) 0.0083(13) 0.0041(16)
    O1C 0.0148(10) 0.0350(13) 0.0185(10) 0.0006(9) 0.0007(8) -0.0032(9)
    O2C 0.0179(10) 0.0288(12) 0.0141(9) 0.0017(9) 0.0022(7) -0.0049(9)
    O3C 0.0205(10) 0.0375(14) 0.0228(11) 0.0125(10) 0.0053(8) 0.0009(10)
    O4C 0.0192(10) 0.0361(13) 0.0155(10) 0.0058(9) 0.0016(8) -0.0018(9)
    N1C 0.0143(11) 0.0222(13) 0.0194(12) 0.0006(10) 0.0056(9) 0.0006(10)
    N2C 0.0141(11) 0.0207(13) 0.0152(12) 0.0015(10) 0.0030(9) 0.0004(10)
    C1C 0.0250(15) 0.0306(18) 0.0219(15) 0.0012(13) 0.0068(12) -0.0049(13)
    C2C 0.0233(14) 0.0294(17) 0.0121(13) -0.0020(13) 0.0012(11) -0.0041(12)
    C3C 0.0157(13) 0.0173(15) 0.0204(14) -0.0034(11) 0.0043(11) -0.0018(11)
    C4C 0.0147(12) 0.0149(14) 0.0188(13) -0.0048(11) 0.0043(10) -0.0002(11)
    C5C 0.0147(12) 0.0159(14) 0.0175(13) -0.0029(11) 0.0057(10) -0.0006(11)
    C6C 0.0116(12) 0.0176(14) 0.0165(13) -0.0004(10) 0.0012(10) 0.0037(11)
    C7C 0.0135(12) 0.0124(13) 0.0183(13) -0.0019(10) 0.0048(10) 0.0011(11)
    C8C 0.0119(12) 0.0153(14) 0.0201(14) 0.0009(10) 0.0038(10) 0.0008(11)
    C9C 0.0139(12) 0.0144(14) 0.0189(14) -0.0015(11) 0.0011(10) 0.0009(11)
    C10C 0.0146(12) 0.0204(15) 0.0184(14) 0.0015(11) 0.0048(10) 0.0001(12)
    C11C 0.0157(13) 0.0200(15) 0.0179(14) 0.0008(11) 0.0033(10) -0.0005(12)
    C12C 0.0187(13) 0.0200(15) 0.0214(14) 0.0014(12) 0.0072(11) -0.0001(12)
    C13C 0.0261(15) 0.0265(17) 0.0225(15) 0.0039(13) 0.0091(12) 0.0011(13)
_geom_special_details
;
All s.u.'s (except the s.u. in the dihedral angle between two l.s. planes) are
estimated using the full covariance matrix. The cell s.u.'s are taken into
account individually in the estimation of s.u.'s in distances, angles and
torsion angles; correlations between s.u.'s in cell parameters are only used
when they are defined by crystal symmetry. An approximate (isotropic)
treatment of cell s.u.'s is used for estimating s.u.'s involving l.s. planes.
;
loop_
    _geom_bond_atom_site_label_1
    _geom_bond_atom_site_label_2
    _geom_bond_site_symmetry_2
    _geom_bond_distance
    _geom_bond_publ_flag
    O1A C3A . 1.205(3) ?
    O2A C3A . 1.350(3) ?
    O2A C2A . 1.449(3) ?
    O3A N1A . 1.233(3) ?
    O4A N1A . 1.244(3) ?
    N1A C6A . 1.448(4) ?
    N2A C7A . 1.345(3) ?
    N2A C10A . 1.460(3) ?
    N2A H2NA . 0.89(3) ?
    C1A C2A . 1.510(4) ?
    C1A H1AA . 0.9600 ?
    C1A H1AB . 0.9600 ?
    C1A H1AC . 0.9600 ?
    C2A H2AA . 0.9700 ?
    C2A H2AB . 0.9700 ?
    C3A C4A . 1.478(4) ?
    C4A C5A . 1.372(4) ?
    C4A C9A . 1.411(4) ?
    C5A C6A . 1.387(4) ?
    C5A H5AA . 0.9300 ?
    C6A C7A . 1.426(4) ?
    C7A C8A . 1.425(4) ?
    C8A C9A . 1.368(4) ?
    C8A H8AA . 0.9300 ?
    C9A H9AA . 0.9300 ?
    C10A C11A . 1.516(4) ?
    C10A H10E . 0.9700 ?
    C10A H10F . 0.9700 ?
    C11A C12A . 1.521(4) ?
    C11A H11E . 0.9700 ?
    C11A H11F . 0.9700 ?
    C12A C13A . 1.526(4) ?
    C12A H12E . 0.9700 ?
    C12A H12F . 0.9700 ?
    C13A H13G . 0.9600 ?
    C13A H13H . 0.9600 ?
    C13A H13I . 0.9600 ?
    O1B C3B . 1.214(3) ?
    O2B C3B . 1.346(3) ?
    O2B C2B . 1.454(3) ?
    O3B N1B . 1.232(3) ?
    O4B N1B . 1.243(3) ?
    N1B C6B . 1.451(3) ?
    N2B C7B . 1.344(3) ?
    N2B C10B . 1.465(3) ?
    N2B H2NB . 0.83(3) ?
    C1B C2B . 1.508(4) ?
    C1B H1BA . 0.9600 ?
    C1B H1BB . 0.9600 ?
    C1B H1BC . 0.9600 ?
    C2B H2BA . 0.9700 ?
    C2B H2BB . 0.9700 ?
    C3B C4B . 1.479(4) ?
    C4B C5B . 1.374(4) ?
    C4B C9B . 1.409(4) ?
    C5B C6B . 1.393(4) ?
    C5B H5BA . 0.9300 ?
    C6B C7B . 1.425(4) ?
    C7B C8B . 1.418(4) ?
    C8B C9B . 1.369(4) ?
    C8B H8BA . 0.9300 ?
    C9B H9BA . 0.9300 ?
    C10B C11B . 1.515(4) ?
    C10B H10C . 0.9700 ?
    C10B H10D . 0.9700 ?
    C11B C12B . 1.524(4) ?
    C11B H11C . 0.9700 ?
    C11B H11D . 0.9700 ?
    C12B C13B . 1.526(4) ?
    C12B H12C . 0.9700 ?
    C12B H12D . 0.9700 ?
    C13B H13D . 0.9600 ?
    C13B H13E . 0.9600 ?
    C13B H13F . 0.9600 ?
    O1C C3C . 1.213(3) ?
    O2C C3C . 1.345(3) ?
    O2C C2C . 1.454(3) ?
    O3C N1C . 1.239(3) ?
    O4C N1C . 1.245(3) ?
    N1C C6C . 1.442(3) ?
    N2C C7C . 1.348(3) ?
    N2C C10C . 1.460(3) ?
    N2C H2NC . 0.82(3) ?
    C1C C2C . 1.508(4) ?
    C1C H1CA . 0.9600 ?
    C1C H1CB . 0.9600 ?
    C1C H1CC . 0.9600 ?
    C2C H2CA . 0.9700 ?
    C2C H2CB . 0.9700 ?
    C3C C4C . 1.482(4) ?
    C4C C5C . 1.379(4) ?
    C4C C9C . 1.412(4) ?
    C5C C6C . 1.398(4) ?
    C5C H5CA . 0.9300 ?
    C6C C7C . 1.422(4) ?
    C7C C8C . 1.424(4) ?
    C8C C9C . 1.364(4) ?
    C8C H8CA . 0.9300 ?
    C9C H9CA . 0.9300 ?
    C10C C11C . 1.515(4) ?
    C10C H10A . 0.9700 ?
    C10C H10B . 0.9700 ?
    C11C C12C . 1.526(4) ?
    C11C H11A . 0.9700 ?
    C11C H11B . 0.9700 ?
    C12C C13C . 1.532(4) ?
    C12C H12A . 0.9700 ?
    C12C H12B . 0.9700 ?
    C13C H13A . 0.9600 ?
    C13C H13B . 0.9600 ?
    C13C H13C . 0.9600 ?
loop_
    _geom_angle_atom_site_label_1
    _geom_angle_atom_site_label_2
    _geom_angle_atom_site_label_3
    _geom_angle_site_symmetry_1
    _geom_angle_site_symmetry_3
    _geom_angle
    _geom_angle_publ_flag
    C3A O2A C2A . . 115.2(2) ?
    O3A N1A O4A . . 121.8(2) ?
    O3A N1A C6A . . 119.3(2) ?
    O4A N1A C6A . . 118.9(2) ?
    C7A N2A C10A . . 122.8(2) ?
    C7A N2A H2NA . . 117(2) ?
    C10A N2A H2NA . . 120(2) ?
    C2A C1A H1AA . . 109.5 ?
    C2A C1A H1AB . . 109.5 ?
    H1AA C1A H1AB . . 109.5 ?
    C2A C1A H1AC . . 109.5 ?
    H1AA C1A H1AC . . 109.5 ?
    H1AB C1A H1AC . . 109.5 ?
    O2A C2A C1A . . 107.5(2) ?
    O2A C2A H2AA . . 110.2 ?
    C1A C2A H2AA . . 110.2 ?
    O2A C2A H2AB . . 110.2 ?
    C1A C2A H2AB . . 110.2 ?
    H2AA C2A H2AB . . 108.5 ?
    O1A C3A O2A . . 123.6(3) ?
    O1A C3A C4A . . 124.3(3) ?
    O2A C3A C4A . . 112.1(2) ?
    C5A C4A C9A . . 118.4(3) ?
    C5A C4A C3A . . 123.9(2) ?
    C9A C4A C3A . . 117.7(2) ?
    C4A C5A C6A . . 121.2(3) ?
    C4A C5A H5AA . . 119.4 ?
    C6A C5A H5AA . . 119.4 ?
    C5A C6A C7A . . 121.9(3) ?
    C5A C6A N1A . . 116.6(2) ?
    C7A C6A N1A . . 121.5(2) ?
    N2A C7A C8A . . 119.6(2) ?
    N2A C7A C6A . . 125.0(3) ?
    C8A C7A C6A . . 115.4(2) ?
    C9A C8A C7A . . 121.9(3) ?
    C9A C8A H8AA . . 119.0 ?
    C7A C8A H8AA . . 119.0 ?
    C8A C9A C4A . . 121.2(3) ?
    C8A C9A H9AA . . 119.4 ?
    C4A C9A H9AA . . 119.4 ?
    N2A C10A C11A . . 110.6(2) ?
    N2A C10A H10E . . 109.5 ?
    C11A C10A H10E . . 109.5 ?
    N2A C10A H10F . . 109.5 ?
    C11A C10A H10F . . 109.5 ?
    H10E C10A H10F . . 108.1 ?
    C10A C11A C12A . . 112.0(2) ?
    C10A C11A H11E . . 109.2 ?
    C12A C11A H11E . . 109.2 ?
    C10A C11A H11F . . 109.2 ?
    C12A C11A H11F . . 109.2 ?
    H11E C11A H11F . . 107.9 ?
    C11A C12A C13A . . 112.3(2) ?
    C11A C12A H12E . . 109.2 ?
    C13A C12A H12E . . 109.2 ?
    C11A C12A H12F . . 109.2 ?
    C13A C12A H12F . . 109.2 ?
    H12E C12A H12F . . 107.9 ?
    C12A C13A H13G . . 109.5 ?
    C12A C13A H13H . . 109.5 ?
    H13G C13A H13H . . 109.5 ?
    C12A C13A H13I . . 109.5 ?
    H13G C13A H13I . . 109.5 ?
    H13H C13A H13I . . 109.5 ?
    C3B O2B C2B . . 115.1(2) ?
    O3B N1B O4B . . 122.0(2) ?
    O3B N1B C6B . . 119.1(2) ?
    O4B N1B C6B . . 118.9(2) ?
    C7B N2B C10B . . 123.3(2) ?
    C7B N2B H2NB . . 118(2) ?
    C10B N2B H2NB . . 118(2) ?
    C2B C1B H1BA . . 109.5 ?
    C2B C1B H1BB . . 109.5 ?
    H1BA C1B H1BB . . 109.5 ?
    C2B C1B H1BC . . 109.5 ?
    H1BA C1B H1BC . . 109.5 ?
    H1BB C1B H1BC . . 109.5 ?
    O2B C2B C1B . . 106.9(2) ?
    O2B C2B H2BA . . 110.3 ?
    C1B C2B H2BA . . 110.3 ?
    O2B C2B H2BB . . 110.3 ?
    C1B C2B H2BB . . 110.3 ?
    H2BA C2B H2BB . . 108.6 ?
    O1B C3B O2B . . 123.1(3) ?
    O1B C3B C4B . . 123.8(3) ?
    O2B C3B C4B . . 113.0(2) ?
    C5B C4B C9B . . 118.3(3) ?
    C5B C4B C3B . . 123.7(3) ?
    C9B C4B C3B . . 118.0(2) ?
    C4B C5B C6B . . 120.7(3) ?
    C4B C5B H5BA . . 119.7 ?
    C6B C5B H5BA . . 119.7 ?
    C5B C6B C7B . . 122.3(2) ?
    C5B C6B N1B . . 116.2(2) ?
    C7B C6B N1B . . 121.5(2) ?
    N2B C7B C8B . . 119.7(3) ?
    N2B C7B C6B . . 125.0(2) ?
    C8B C7B C6B . . 115.2(2) ?
    C9B C8B C7B . . 122.0(3) ?
    C9B C8B H8BA . . 119.0 ?
    C7B C8B H8BA . . 119.0 ?
    C8B C9B C4B . . 121.5(3) ?
    C8B C9B H9BA . . 119.3 ?
    C4B C9B H9BA . . 119.3 ?
    N2B C10B C11B . . 110.1(2) ?
    N2B C10B H10C . . 109.6 ?
    C11B C10B H10C . . 109.6 ?
    N2B C10B H10D . . 109.6 ?
    C11B C10B H10D . . 109.6 ?
    H10C C10B H10D . . 108.1 ?
    C10B C11B C12B . . 111.9(2) ?
    C10B C11B H11C . . 109.2 ?
    C12B C11B H11C . . 109.2 ?
    C10B C11B H11D . . 109.2 ?
    C12B C11B H11D . . 109.2 ?
    H11C C11B H11D . . 107.9 ?
    C11B C12B C13B . . 111.3(2) ?
    C11B C12B H12C . . 109.4 ?
    C13B C12B H12C . . 109.4 ?
    C11B C12B H12D . . 109.4 ?
    C13B C12B H12D . . 109.4 ?
    H12C C12B H12D . . 108.0 ?
    C12B C13B H13D . . 109.5 ?
    C12B C13B H13E . . 109.5 ?
    H13D C13B H13E . . 109.5 ?
    C12B C13B H13F . . 109.5 ?
    H13D C13B H13F . . 109.5 ?
    H13E C13B H13F . . 109.5 ?
    C3C O2C C2C . . 115.6(2) ?
    O3C N1C O4C . . 121.8(2) ?
    O3C N1C C6C . . 119.2(2) ?
    O4C N1C C6C . . 119.0(2) ?
    C7C N2C C10C . . 123.3(2) ?
    C7C N2C H2NC . . 117(2) ?
    C10C N2C H2NC . . 120(2) ?
    C2C C1C H1CA . . 109.5 ?
    C2C C1C H1CB . . 109.5 ?
    H1CA C1C H1CB . . 109.5 ?
    C2C C1C H1CC . . 109.5 ?
    H1CA C1C H1CC . . 109.5 ?
    H1CB C1C H1CC . . 109.5 ?
    O2C C2C C1C . . 107.2(2) ?
    O2C C2C H2CA . . 110.3 ?
    C1C C2C H2CA . . 110.3 ?
    O2C C2C H2CB . . 110.3 ?
    C1C C2C H2CB . . 110.3 ?
    H2CA C2C H2CB . . 108.5 ?
    O1C C3C O2C . . 123.5(3) ?
    O1C C3C C4C . . 123.5(3) ?
    O2C C3C C4C . . 113.0(2) ?
    C5C C4C C9C . . 118.4(2) ?
    C5C C4C C3C . . 123.3(2) ?
    C9C C4C C3C . . 118.3(2) ?
    C4C C5C C6C . . 120.7(3) ?
    C4C C5C H5CA . . 119.6 ?
    C6C C5C H5CA . . 119.6 ?
    C5C C6C C7C . . 121.8(2) ?
    C5C C6C N1C . . 116.2(2) ?
    C7C C6C N1C . . 122.0(2) ?
    N2C C7C C6C . . 124.4(2) ?
    N2C C7C C8C . . 119.9(2) ?
    C6C C7C C8C . . 115.7(2) ?
    C9C C8C C7C . . 121.9(2) ?
    C9C C8C H8CA . . 119.1 ?
    C7C C8C H8CA . . 119.1 ?
    C8C C9C C4C . . 121.4(2) ?
    C8C C9C H9CA . . 119.3 ?
    C4C C9C H9CA . . 119.3 ?
    N2C C10C C11C . . 110.2(2) ?
    N2C C10C H10A . . 109.6 ?
    C11C C10C H10A . . 109.6 ?
    N2C C10C H10B . . 109.6 ?
    C11C C10C H10B . . 109.6 ?
    H10A C10C H10B . . 108.1 ?
    C10C C11C C12C . . 112.3(2) ?
    C10C C11C H11A . . 109.1 ?
    C12C C11C H11A . . 109.1 ?
    C10C C11C H11B . . 109.1 ?
    C12C C11C H11B . . 109.1 ?
    H11A C11C H11B . . 107.9 ?
    C11C C12C C13C . . 112.2(2) ?
    C11C C12C H12A . . 109.2 ?
    C13C C12C H12A . . 109.2 ?
    C11C C12C H12B . . 109.2 ?
    C13C C12C H12B . . 109.2 ?
    H12A C12C H12B . . 107.9 ?
    C12C C13C H13A . . 109.5 ?
    C12C C13C H13B . . 109.5 ?
    H13A C13C H13B . . 109.5 ?
    C12C C13C H13C . . 109.5 ?
    H13A C13C H13C . . 109.5 ?
    H13B C13C H13C . . 109.5 ?
loop_
    _geom_torsion_atom_site_label_1
    _geom_torsion_atom_site_label_2
    _geom_torsion_atom_site_label_3
    _geom_torsion_atom_site_label_4
    _geom_torsion_site_symmetry_1
    _geom_torsion_site_symmetry_2
    _geom_torsion_site_symmetry_3
    _geom_torsion_site_symmetry_4
    _geom_torsion
    _geom_torsion_publ_flag
    C3A O2A C2A C1A . . . . -173.0(3) ?
    C2A O2A C3A O1A . . . . 2.9(4) ?
    C2A O2A C3A C4A . . . . -176.8(2) ?
    O1A C3A C4A C5A . . . . -175.9(3) ?
    O2A C3A C4A C5A . . . . 3.8(4) ?
    O1A C3A C4A C9A . . . . 2.0(5) ?
    O2A C3A C4A C9A . . . . -178.3(3) ?
    C9A C4A C5A C6A . . . . -1.0(4) ?
    C3A C4A C5A C6A . . . . 176.9(3) ?
    C4A C5A C6A C7A . . . . 0.0(4) ?
    C4A C5A C6A N1A . . . . -177.2(3) ?
    O3A N1A C6A C5A . . . . -0.5(4) ?
    O4A N1A C6A C5A . . . . 178.9(3) ?
    O3A N1A C6A C7A . . . . -177.7(3) ?
    O4A N1A C6A C7A . . . . 1.7(4) ?
    C10A N2A C7A C8A . . . . -4.0(4) ?
    C10A N2A C7A C6A . . . . 175.8(3) ?
    C5A C6A C7A N2A . . . . -178.5(3) ?
    N1A C6A C7A N2A . . . . -1.4(4) ?
    C5A C6A C7A C8A . . . . 1.3(4) ?
    N1A C6A C7A C8A . . . . 178.3(2) ?
    N2A C7A C8A C9A . . . . 178.2(3) ?
    C6A C7A C8A C9A . . . . -1.6(4) ?
    C7A C8A C9A C4A . . . . 0.6(4) ?
    C5A C4A C9A C8A . . . . 0.7(4) ?
    C3A C4A C9A C8A . . . . -177.3(3) ?
    C7A N2A C10A C11A . . . . 178.3(3) ?
    N2A C10A C11A C12A . . . . 174.0(2) ?
    C10A C11A C12A C13A . . . . 179.2(3) ?
    C3B O2B C2B C1B . . . . -175.0(3) ?
    C2B O2B C3B O1B . . . . 1.8(4) ?
    C2B O2B C3B C4B . . . . -176.7(2) ?
    O1B C3B C4B C5B . . . . -173.5(3) ?
    O2B C3B C4B C5B . . . . 5.0(4) ?
    O1B C3B C4B C9B . . . . 4.2(5) ?
    O2B C3B C4B C9B . . . . -177.3(3) ?
    C9B C4B C5B C6B . . . . 0.0(4) ?
    C3B C4B C5B C6B . . . . 177.7(3) ?
    C4B C5B C6B C7B . . . . -0.5(4) ?
    C4B C5B C6B N1B . . . . -178.3(3) ?
    O3B N1B C6B C5B . . . . 1.8(4) ?
    O4B N1B C6B C5B . . . . -178.6(3) ?
    O3B N1B C6B C7B . . . . -176.1(3) ?
    O4B N1B C6B C7B . . . . 3.6(4) ?
    C10B N2B C7B C8B . . . . -5.3(4) ?
    C10B N2B C7B C6B . . . . 174.0(3) ?
    C5B C6B C7B N2B . . . . -179.0(3) ?
    N1B C6B C7B N2B . . . . -1.3(4) ?
    C5B C6B C7B C8B . . . . 0.3(4) ?
    N1B C6B C7B C8B . . . . 178.0(3) ?
    N2B C7B C8B C9B . . . . 179.8(3) ?
    C6B C7B C8B C9B . . . . 0.4(4) ?
    C7B C8B C9B C4B . . . . -0.9(5) ?
    C5B C4B C9B C8B . . . . 0.7(4) ?
    C3B C4B C9B C8B . . . . -177.1(3) ?
    C7B N2B C10B C11B . . . . -179.5(3) ?
    N2B C10B C11B C12B . . . . 175.3(2) ?
    C10B C11B C12B C13B . . . . 178.6(3) ?
    C3C O2C C2C C1C . . . . -173.9(3) ?
    C2C O2C C3C O1C . . . . 3.0(4) ?
    C2C O2C C3C C4C . . . . -176.6(2) ?
    O1C C3C C4C C5C . . . . -177.1(3) ?
    O2C C3C C4C C5C . . . . 2.5(4) ?
    O1C C3C C4C C9C . . . . 1.3(4) ?
    O2C C3C C4C C9C . . . . -179.1(2) ?
    C9C C4C C5C C6C . . . . 1.4(4) ?
    C3C C4C C5C C6C . . . . 179.8(3) ?
    C4C C5C C6C C7C . . . . -0.9(4) ?
    C4C C5C C6C N1C . . . . -179.5(3) ?
    O3C N1C C6C C5C . . . . 5.1(4) ?
    O4C N1C C6C C5C . . . . -175.6(2) ?
    O3C N1C C6C C7C . . . . -173.6(3) ?
    O4C N1C C6C C7C . . . . 5.8(4) ?
    C10C N2C C7C C6C . . . . 174.5(3) ?
    C10C N2C C7C C8C . . . . -5.7(4) ?
    C5C C6C C7C N2C . . . . 178.7(3) ?
    N1C C6C C7C N2C . . . . -2.8(4) ?
    C5C C6C C7C C8C . . . . -1.2(4) ?
    N1C C6C C7C C8C . . . . 177.4(2) ?
    N2C C7C C8C C9C . . . . -177.1(3) ?
    C6C C7C C8C C9C . . . . 2.7(4) ?
    C7C C8C C9C C4C . . . . -2.3(4) ?
    C5C C4C C9C C8C . . . . 0.1(4) ?
    C3C C4C C9C C8C . . . . -178.4(3) ?
    C7C N2C C10C C11C . . . . 177.8(3) ?
    N2C C10C C11C C12C . . . . 176.1(2) ?
    C10C C11C C12C C13C . . . . 178.4(2) ?
loop_
    _geom_hbond_atom_site_label_D
    _geom_hbond_atom_site_label_H
    _geom_hbond_atom_site_label_A
    _geom_hbond_site_symmetry_A
    _geom_hbond_distance_DH
    _geom_hbond_distance_HA
    _geom_hbond_distance_DA
    _geom_hbond_angle_DHA
    N2A H2NA O4A 2 0.89(3) 2.51(3) 3.345(3) 156(3)
    C1A H1AA O3A 5_566 0.96 2.41 3.267(3) 148.5
    N2B H2NB O4B . 0.83(3) 2.02(3) 2.637(3) 130(3)
    N2A H2NA O4A . 0.89(3) 1.97(3) 2.636(3) 131(3)
    N2C H2NC O4C . 0.82(3) 2.02(4) 2.635(3) 132(3)
    C10A H10F O1B . 0.97 2.58 3.542(4) 169.2
