# Supplementary material for: Ethyl 4-butyl­amino-3-nitro­benzoate
Source: Acta Crystallogr Sect E Struct Rep Online. 2009 Aug 8;65(Pt 9):o2070–1. doi: 10.1107/S1600536809029754 (PMC2970083; doi:10.1107/S1600536809029754)
Supplement: Supplementary file 2 [file e-65-o2070-Isup2.hkl]

#
# h,k,l, Fc-squared, Fo-squared, sigma(Fo-squared) and status flag
#
data_I
_shelx_title ' nb13_0m in C2/c (100K)'
_shelx_refln_list_code          4
_shelx_F_calc_maximum      740.23
_exptl_crystal_F_000      3408.00
_reflns_d_resolution_high  0.7696
 
loop_
 _symmetry_equiv_pos_as_xyz
 'x, y, z'
 '-x, y, -z+1/2'
 'x+1/2, y+1/2, z'
 '-x+1/2, y+1/2, -z+1/2'
 '-x, -y, -z'
 'x, -y, z-1/2'
 '-x+1/2, -y+1/2, -z'
 'x+1/2, -y+1/2, z-1/2'
 
_cell_length_a    65.2920
_cell_length_b     3.9555
_cell_length_c    31.4417
_cell_angle_alpha  90.000
_cell_angle_beta  104.833
_cell_angle_gamma  90.000
 
_shelx_F_squared_multiplier     1.000
 
loop_
 _refln_index_h
 _refln_index_k
 _refln_index_l
 _refln_F_squared_calc
 _refln_F_squared_meas
 _refln_F_squared_sigma
 _refln_observed_status
   2   0   0     1078.41       -0.71      2.85 o
   4   0   0        9.08        4.44      6.61 o
   6   0   0    40313.36    38987.50   1349.27 o
   8   0   0        5.93        7.28     23.23 o
  10   0   0     2993.21     2604.90     92.21 o
  12   0   0   420367.91   399198.72   9087.87 o
  14   0   0     2304.37     3000.70    112.93 o
  16   0   0     1083.33     1217.74     61.10 o
  18   0   0   335031.84   333246.94   7068.10 o
  22   0   0      104.18      109.38     36.10 o
  24   0   0    15381.83    14809.22    318.28 o
  26   0   0      169.07      265.38     40.17 o
  28   0   0     2610.52     2367.64     96.70 o
  30   0   0   104780.66   106423.34   2191.36 o
  32   0   0      709.80     1527.40     94.49 o
  34   0   0      462.05      476.06     62.34 o
  36   0   0     7572.11     8073.01    217.71 o
  38   0   0      756.93      705.65     62.06 o
  40   0   0       51.43       90.48     48.76 o
  42   0   0       23.78       15.53     44.60 o
  44   0   0       23.38       35.37     45.67 o
  46   0   0     1569.89     1319.65    120.62 o
  48   0   0    13688.69    13979.68    334.61 o
  50   0   0      364.13      444.99     80.61 o
  52   0   0        0.45      108.30     60.68 o
  54   0   0     1793.60     1750.73    122.00 o
  56   0   0      947.39     1017.12    114.37 o
  58   0   0      261.35      388.71    110.81 o
  60   0   0      517.12      622.17    137.93 o
  62   0   0      228.59      209.43    117.09 o
  64   0   0      439.49      353.66    136.37 o
  66   0   0     5267.94     5583.22    414.38 o
  68   0   0     2069.66     2354.12    278.63 o
  70   0   0      184.85      110.56    156.29 o
  72   0   0     1573.52     1626.97    215.47 o
  74   0   0      132.54      400.53    150.08 o
  76   0   0      363.02      536.47    168.48 o
  78   0   0      380.56      467.11    169.41 o
  80   0   0        4.02      116.41    159.07 o
  82   0   0       21.33      166.97    171.60 o
   1   1   0     1380.02     1778.79     95.96 o
   3   1   0    19720.02    20245.27    564.77 o
   5   1   0      431.33     1980.48    150.05 o
   7   1   0    95172.43    96569.14   1674.84 o
   9   1   0   159797.36   157191.14   2734.06 o
  11   1   0    97605.09    93797.02   1651.37 o
  13   1   0      247.07      403.16     55.18 o
  15   1   0     3780.86     3774.04     94.87 o
  17   1   0      633.42      723.45     41.62 o
  19   1   0      174.70      231.52     34.44 o
  21   1   0     1075.97      819.50     40.99 o
  23   1   0       98.48       77.10     25.07 o
  25   1   0     1467.93     1566.44     54.64 o
  27   1   0    23129.80    21436.55    354.35 o
  29   1   0      607.21     1102.64     64.70 o
  31   1   0       45.27       26.32     21.21 o
  33   1   0     1560.76     1391.88     52.84 o
  35   1   0     2693.39     3056.09     80.83 o
  37   1   0     4918.90     4596.93    107.65 o
  39   1   0     6147.62     5794.12    121.14 o
  41   1   0     1731.24     1990.70     77.42 o
  43   1   0       44.55      293.74     44.20 o
  45   1   0     5406.10     5634.87    150.28 o
  47   1   0     1371.40     2523.97    156.96 o
  49   1   0     1203.01     1365.15     93.84 o
  51   1   0      164.65      106.46     46.59 o
  53   1   0     1272.63     1276.80    107.62 o
  55   1   0     2548.27     2588.79    119.10 o
  57   1   0      164.04      156.07     52.89 o
  59   1   0       16.64       92.46     53.56 o
  61   1   0      597.83      611.12     70.43 o
  63   1   0     1037.60     1095.98     96.40 o
  65   1   0      101.75      141.73     70.22 o
  67   1   0      131.69      252.51     80.50 o
  69   1   0      267.48      254.13     92.01 o
  71   1   0       90.24      205.75    108.53 o
  73   1   0      519.77      442.31    123.10 o
  75   1   0       82.56      119.45    124.23 o
  77   1   0      254.03      499.94    177.38 o
  79   1   0      568.26      827.23    202.42 o
   0   2   0    10798.93    15307.92    639.41 o
   2   2   0    16778.63    18517.68    589.05 o
   4   2   0     1129.95     1140.54     97.39 o
   6   2   0     6079.23     7920.47    242.84 o
   8   2   0     2741.65     2948.86    111.29 o
  10   2   0      383.25      443.83     38.52 o
  12   2   0     6391.94     6987.78    137.77 o
  14   2   0    25761.04    25685.54    454.52 o
  16   2   0    18964.92    17831.17    329.50 o
  18   2   0    11334.04    12144.30    237.67 o
  20   2   0     3149.94     3147.12    132.89 o
  22   2   0      720.62      583.11     50.41 o
  24   2   0     1582.41     1878.63     75.28 o
  26   2   0      367.03      325.31     47.14 o
  28   2   0     9830.22     9912.80    198.64 o
  30   2   0       10.99      149.46     43.47 o
  32   2   0     4071.75     4016.74    143.01 o
  34   2   0       14.08      104.68     57.51 o
  36   2   0     8553.72     8663.58    247.74 o
  38   2   0    22659.51    21217.26    471.71 o
  40   2   0     2907.68     3398.50    213.73 o
  42   2   0    11057.68    12916.34    325.84 o
  44   2   0     2379.04     3020.67    161.74 o
  46   2   0      737.42      522.50     98.45 o
  48   2   0     5598.26     6131.05    221.49 o
  50   2   0     4071.20     4046.90    180.41 o
  52   2   0     2719.08     2608.37    145.94 o
  54   2   0      112.44      260.63     82.84 o
  56   2   0     1679.68     1564.29    127.17 o
  58   2   0      937.23      790.49    114.43 o
  60   2   0     2488.33     2352.29    163.05 o
  62   2   0      508.09      487.36    102.72 o
  64   2   0      597.84      529.98    105.90 o
  66   2   0        9.14      -19.00     92.30 o
  68   2   0      976.23     1131.44    181.71 o
  70   2   0      404.99      487.27    120.39 o
  72   2   0      426.63      315.84    121.97 o
  74   2   0      662.71      488.08    155.97 o
   1   3   0       51.26      117.48     82.77 o
   3   3   0     9136.67     9790.96    345.64 o
   5   3   0       75.61      -49.17     73.16 o
   7   3   0        3.28     -124.42     71.11 o
   9   3   0     3327.96     4029.39    189.60 o
  11   3   0     1847.77     1827.85    103.73 o
  13   3   0        4.46       73.63     38.57 o
  15   3   0     5506.90     5566.94    125.90 o
  17   3   0        0.42      103.86     39.97 o
  19   3   0      569.40      580.42     64.43 o
  21   3   0     3480.96     3594.95    127.35 o
  23   3   0      304.16      239.27     83.90 o
  25   3   0      160.08      223.28     68.98 o
  27   3   0     7009.52     6810.69    258.91 o
  29   3   0       64.57      424.11    138.38 o
  31   3   0     1937.19     2441.65    124.71 o
  33   3   0    14917.00    14224.48    344.34 o
  35   3   0      953.55     1068.61     96.71 o
  37   3   0     6405.07     6664.70    215.76 o
  39   3   0     3782.83     3866.29    179.15 o
  41   3   0     1728.01     1877.16    184.07 o
  43   3   0      182.71      591.66    117.50 o
  45   3   0       18.75      210.11     89.26 o
  47   3   0        2.49      156.51     88.33 o
  49   3   0      282.52      347.80    101.35 o
  51   3   0     3329.34     3063.89    201.09 o
  53   3   0       23.90      258.65    163.13 o
  55   3   0      743.88      576.21    125.91 o
  57   3   0      364.94      194.32    140.53 o
  59   3   0       20.44      162.10    114.99 o
  61   3   0      646.90      833.02    143.79 o
  63   3   0      282.42      299.12    127.01 o
  65   3   0       45.57      241.61    127.74 o
   0   4   0      735.85     1032.38    185.89 o
   2   4   0      684.90      826.33    123.32 o
   4   4   0     1107.26     1502.96    155.21 o
   6   4   0     1266.57     1737.72    186.43 o
   8   4   0      198.64      344.88    149.28 o
  10   4   0     1063.16      729.77    179.83 o
  12   4   0       50.04      267.22    116.29 o
  14   4   0     3306.68     3136.78    173.29 o
  16   4   0        1.64       44.07     84.89 o
  18   4   0       89.72      275.32     71.25 o
  20   4   0      275.21      367.24     77.39 o
  22   4   0      591.34      639.83    110.89 o
  24   4   0     1140.93     1153.46    111.24 o
  26   4   0      383.35      441.17     92.33 o
  28   4   0      687.31      320.84    100.55 o
  30   4   0      868.57      891.77     99.43 o
  32   4   0       22.95        0.80     83.22 o
  34   4   0       12.31       31.04     82.25 o
  36   4   0       68.76      140.76     93.29 o
  38   4   0      643.79      608.19    112.42 o
  40   4   0      134.67      115.41    101.23 o
  42   4   0     2010.75     2019.50    163.44 o
  44   4   0     2759.32     2576.22    289.42 o
  46   4   0       16.00      124.79    101.05 o
  48   4   0        4.51       28.59    103.00 o
  50   4   0      327.05      335.91    118.16 o
   1   5   0        0.06      294.28    198.41 o
   3   5   0      398.36      465.73    228.83 o
   5   5   0     1823.78     1781.77    401.36 o
   7   5   0     1092.41      794.38    245.60 o
   9   5   0      504.84      378.34    232.56 o
  11   5   0       65.49     -161.68    196.11 o
  13   5   0       54.62      123.73    223.67 o
  15   5   0      961.88     1123.82    274.77 o
  17   5   0      558.43      654.55    246.99 o
 -79   1   1      149.20      352.77    180.20 o
 -77   1   1      650.66      548.36    186.68 o
 -75   1   1      191.99      312.21    143.97 o
 -73   1   1     1134.52     1231.32    201.02 o
 -71   1   1        5.92      287.77    116.64 o
 -69   1   1       65.28      220.94     82.29 o
 -67   1   1      767.05      858.53     98.14 o
 -65   1   1     1017.23     1188.12    104.10 o
 -63   1   1      500.43      515.52     86.85 o
 -61   1   1      432.34      435.16     62.29 o
 -59   1   1       23.91      315.48     62.06 o
 -57   1   1      367.54      521.09     76.83 o
 -55   1   1      978.86      794.81     85.06 o
 -53   1   1      899.09     1345.35     77.74 o
 -51   1   1      394.76     1489.66    137.06 o
 -49   1   1     2468.29     2727.59    114.22 o
 -47   1   1    14530.45    14623.95    306.59 o
 -45   1   1     6909.17     7391.02    177.36 o
 -43   1   1     7813.17     7493.84    170.04 o
 -41   1   1    10817.83    11783.05    204.18 o
 -39   1   1     5219.29     5394.26    114.26 o
 -37   1   1      503.12      435.73     40.13 o
 -35   1   1    10150.86    10091.38    176.29 o
 -33   1   1     5836.51     5660.53    113.11 o
 -31   1   1      361.88      318.18     45.49 o
 -29   1   1    15082.31    16127.96    254.75 o
 -27   1   1    12387.24    12204.35    210.15 o
 -25   1   1      792.31      622.77     47.55 o
 -23   1   1    10110.29    10555.93    201.23 o
 -21   1   1      115.24      -24.82     45.42 o
 -19   1   1    17163.66    16107.58    273.75 o
 -17   1   1    53008.68    55885.91    852.60 o
 -15   1   1      830.88      714.70     36.37 o
 -13   1   1    18771.04    17940.52    347.31 o
 -11   1   1    72931.61    88916.20   1612.73 o
  -9   1   1   245346.00   239481.27   4452.76 o
  -7   1   1     8488.89     7496.71    158.22 o
  -5   1   1   413034.16   477982.03   8948.69 o
  -3   1   1       57.70       49.04     48.73 o
  -1   1   1    14201.16    13480.69    410.54 o
   1   1   1     7069.54     8763.72    268.27 o
   3   1   1     2744.52     2764.31    151.55 o
   5   1   1    21865.97    21011.02    421.69 o
   7   1   1    66598.97    66699.71   1234.62 o
   9   1   1   343293.31   320619.22   5342.50 o
  11   1   1   275149.00   253556.23   3978.26 o
  13   1   1    32978.40    34763.03    584.46 o
  15   1   1     7081.06     6598.62    117.81 o
  17   1   1     2767.03     2278.69     60.82 o
  19   1   1     5858.36     6102.21    115.58 o
  21   1   1      341.56      382.49     32.99 o
  23   1   1        8.83       30.26     27.16 o
  25   1   1    14256.26    15004.27    257.45 o
  27   1   1     7969.81     7489.13    144.43 o
  29   1   1    11396.75    10931.75    190.27 o
  31   1   1      828.38      734.52     46.08 o
  33   1   1       19.23       56.76     26.20 o
  35   1   1     1008.45     1026.48     62.99 o
  37   1   1     1404.27     1768.97     60.91 o
  39   1   1     2030.92     2310.38     75.93 o
  41   1   1     3553.94     3182.82     88.95 o
  43   1   1        0.02       -6.78     33.50 o
  45   1   1      317.52      601.80     57.71 o
  47   1   1     2376.17     2216.34    116.80 o
  49   1   1      298.12      369.72     62.27 o
  51   1   1      530.25      334.93     58.17 o
  53   1   1       79.08      111.59     45.76 o
  55   1   1      351.02      484.98     70.33 o
  57   1   1       27.91       56.68     50.12 o
  59   1   1     1416.47     1496.24    101.63 o
  61   1   1     1984.98     2233.43    109.50 o
  63   1   1      925.61     1034.99     97.49 o
  65   1   1       42.35      -30.01     68.31 o
  67   1   1      423.08      482.27     99.96 o
  69   1   1       25.48      -12.79     95.13 o
  71   1   1      752.03      907.16    205.81 o
  73   1   1      886.57     1252.98    174.86 o
  75   1   1      518.51      642.77    120.65 o
  77   1   1      275.68      402.30    180.17 o
  79   1   1     1136.25     1695.71    248.65 o
 -76   2   1      280.05      426.15    139.49 o
 -74   2   1       92.12      179.98    113.09 o
 -72   2   1     1496.96     1625.11    157.23 o
 -70   2   1       16.12      348.67    110.83 o
 -68   2   1      180.62      204.61    104.08 o
 -66   2   1     1657.99     1623.33    147.53 o
 -64   2   1       15.55      237.00     94.24 o
 -62   2   1      430.91      505.77    103.78 o
 -60   2   1     4059.60     4048.25    258.56 o
 -58   2   1      293.56      357.76     93.96 o
 -56   2   1      925.22      780.53    111.50 o
 -54   2   1     4235.37     4053.98    199.93 o
 -52   2   1      463.18      398.77     84.91 o
 -50   2   1      588.34      597.94     89.07 o
 -48   2   1      568.50     1106.15    109.49 o
 -46   2   1      189.99     2155.33    251.38 o
 -44   2   1    16634.40    15007.04    367.84 o
 -42   2   1    44865.74    45710.39    934.27 o
 -40   2   1       43.77      204.55     66.78 o
 -38   2   1     4888.57     4966.48    267.88 o
 -36   2   1      942.64     1328.08     98.18 o
 -34   2   1     2963.88     2964.47    144.76 o
 -32   2   1     4711.17     4549.37    140.47 o
 -30   2   1      167.64      196.99     44.45 o
 -28   2   1     8726.19     7799.88    166.52 o
 -26   2   1      677.21      833.86     63.95 o
 -24   2   1     8160.47     8283.76    172.87 o
 -22   2   1     6037.12     6104.43    162.45 o
 -20   2   1        0.20      -99.13     49.56 o
 -18   2   1     4064.22     4054.75    106.65 o
 -16   2   1      528.26     1060.09     58.26 o
 -14   2   1     1123.24     1185.77     73.57 o
 -12   2   1     3198.75     3034.10    113.43 o
 -10   2   1     7058.63     7662.77    159.14 o
  -8   2   1     1350.07     1508.89     74.97 o
  -6   2   1     6022.57     6634.24    209.02 o
  -4   2   1     7723.88     8641.57    264.39 o
  -2   2   1     3412.79     3739.01    186.20 o
   0   2   1     5293.20     6226.63    219.92 o
   2   2   1    12102.87    13542.08    423.41 o
   4   2   1       19.31      112.87     67.81 o
   6   2   1      265.06      221.78     53.15 o
   8   2   1     1312.51     1173.29     67.06 o
  10   2   1      157.67      493.25    101.32 o
  12   2   1     7255.83     7085.27    143.77 o
  14   2   1    12657.48    12368.09    233.22 o
  16   2   1    29839.93    30767.84    540.37 o
  18   2   1    27357.04    26322.87    469.05 o
  20   2   1    37576.01    36579.02    614.33 o
  22   2   1    11660.96    11760.96    209.83 o
  24   2   1     2285.12     2406.90     92.98 o
  26   2   1        1.53      -33.22     34.76 o
  28   2   1      353.28      316.06     48.78 o
  30   2   1     9877.05    10169.43    231.94 o
  32   2   1     4769.07     4616.32    167.66 o
  34   2   1      191.02      164.14     57.27 o
  36   2   1        7.35      142.95     61.20 o
  38   2   1     8092.04     8873.33    247.55 o
  40   2   1     6321.25     6435.15    210.86 o
  42   2   1     3155.48     4494.09    238.77 o
  44   2   1     4561.31     4263.34    212.45 o
  46   2   1     1005.72      956.34    137.81 o
  48   2   1      569.63      658.62     85.53 o
  50   2   1       22.01      183.44     74.95 o
  52   2   1     4431.60     4595.75    186.65 o
  54   2   1     1735.83     1497.79    126.56 o
  56   2   1     3106.97     3240.66    253.29 o
  58   2   1      245.70      179.17     92.35 o
  60   2   1       48.45       20.62     86.67 o
  62   2   1      990.73     1078.57    123.69 o
  64   2   1      240.75      314.44     99.01 o
  66   2   1       21.90       25.47     95.15 o
  68   2   1      606.77      575.70    119.59 o
  70   2   1      823.23      887.42    133.40 o
  72   2   1      593.12      697.98    130.76 o
  74   2   1       18.31       43.82    113.35 o
 -67   3   1        6.21      193.02    125.55 o
 -65   3   1      101.36      197.18    128.14 o
 -63   3   1     1593.48     1294.17    168.22 o
 -61   3   1        2.61      162.25    115.48 o
 -59   3   1      333.86      263.03    115.07 o
 -57   3   1      849.77      933.59    142.37 o
 -55   3   1      229.00      689.77    127.13 o
 -53   3   1       12.63      129.91    102.79 o
 -51   3   1       31.33      314.22    115.17 o
 -49   3   1      426.15      420.84    102.21 o
 -47   3   1       10.74      308.43    100.49 o
 -45   3   1      629.45      463.34     99.20 o
 -43   3   1     3014.21     2921.59    166.03 o
 -41   3   1      482.61      366.31    118.04 o
 -39   3   1     4271.93     4068.65    174.83 o
 -37   3   1     4470.91     4510.61    179.82 o
 -35   3   1     2465.96     2734.93    220.58 o
 -33   3   1    16666.65    16395.12    373.13 o
 -31   3   1      793.78      901.68     85.15 o
 -29   3   1      461.99      323.95    124.38 o
 -27   3   1        1.09      -71.43     55.25 o
 -25   3   1      494.64      418.32     78.05 o
 -23   3   1      258.01      181.51     83.75 o
 -21   3   1       25.76       20.88     49.26 o
 -19   3   1      332.00      296.43     51.78 o
 -17   3   1     3211.84     3352.67     99.04 o
 -15   3   1     7174.47     7306.36    173.26 o
 -13   3   1        2.84      105.17     38.68 o
 -11   3   1      634.79      558.05     61.26 o
  -9   3   1       65.04        2.72     74.76 o
  -7   3   1      140.56       45.50     80.92 o
  -5   3   1     4244.58     4586.28    202.15 o
  -3   3   1     3024.21     3483.39    206.69 o
  -1   3   1      887.70      758.62    108.91 o
   1   3   1     4812.81     6167.00    274.04 o
   3   3   1      569.28      864.92    116.44 o
   5   3   1     3767.02     4681.49    230.26 o
   7   3   1       31.23      309.76     89.21 o
   9   3   1     4653.84     5175.33    198.88 o
  11   3   1      225.61      340.87     51.34 o
  13   3   1     1067.03     1131.66     75.31 o
  15   3   1      123.67       80.35     40.76 o
  17   3   1       53.59       89.10     46.16 o
  19   3   1        3.80      -53.12     51.81 o
  21   3   1     4111.78     4103.35    141.30 o
  23   3   1     6704.54     6814.92    255.52 o
  25   3   1     9036.15     9398.56    253.48 o
  27   3   1      148.39      222.77     65.67 o
  29   3   1     5654.17     5312.15    191.34 o
  31   3   1     6154.14     5893.95    192.57 o
  33   3   1    35040.29    33411.94    695.92 o
  35   3   1     1346.46     1564.06    111.53 o
  37   3   1       11.22      530.72     86.30 o
  39   3   1      180.86      421.86     87.21 o
  41   3   1     1275.31     1121.56    151.14 o
  43   3   1      565.72      514.47     96.89 o
  45   3   1     7066.76     6566.16    249.19 o
  47   3   1      198.19      300.35     96.19 o
  49   3   1     1339.13     1628.26    143.25 o
  51   3   1     8073.38     7094.62    301.86 o
  53   3   1     4433.85     4321.81    237.38 o
  55   3   1      516.61      465.86    130.48 o
  57   3   1     1072.65      877.95    175.26 o
  59   3   1      251.89      239.38    118.16 o
  61   3   1        2.16       46.65    110.01 o
  63   3   1     1587.72     1762.87    182.10 o
  65   3   1      110.66      139.90    128.98 o
 -50   4   1      396.43      555.28    128.17 o
 -48   4   1       62.05      262.35    110.65 o
 -46   4   1      258.28      251.29    114.73 o
 -44   4   1      779.66      924.74    128.01 o
 -42   4   1      176.77      189.82    113.16 o
 -40   4   1       22.18      205.80    101.77 o
 -38   4   1      521.80      318.27    105.29 o
 -36   4   1       35.87      -17.86     89.92 o
 -34   4   1       11.20       49.29     81.95 o
 -32   4   1     1865.88     1805.07    125.50 o
 -30   4   1       10.69       52.72     85.70 o
 -28   4   1      248.92      346.05     89.29 o
 -26   4   1     1696.28     1413.92    121.22 o
 -24   4   1     1217.88     1068.78    137.66 o
 -22   4   1       75.14      120.62     71.18 o
 -20   4   1      423.61      344.68     97.78 o
 -18   4   1      551.28      674.43     98.63 o
 -16   4   1      381.62      438.63    113.99 o
 -14   4   1      683.41      653.45    128.43 o
 -12   4   1       37.63      163.59    147.49 o
 -10   4   1      594.59      561.29    168.73 o
  -8   4   1      945.66      990.55    164.18 o
  -6   4   1      237.72      310.35    121.85 o
  -4   4   1      197.27      371.26    122.26 o
  -2   4   1     3166.47     3141.83    217.97 o
   0   4   1        2.03      114.42     97.78 o
   2   4   1      770.01      760.52    124.19 o
   4   4   1     5157.20     5175.71    246.33 o
   6   4   1      452.73      447.65    130.31 o
   8   4   1       68.14      110.91    138.59 o
  10   4   1      102.42       91.79    139.52 o
  12   4   1        9.04      119.90    133.52 o
  14   4   1      221.94      277.78    131.07 o
  16   4   1     1711.19     1249.78    114.50 o
  18   4   1      215.49      204.84     87.37 o
  20   4   1     2055.29     2511.72    188.11 o
  22   4   1      405.45      701.62    116.96 o
  24   4   1     2309.18     2564.27    201.80 o
  26   4   1      462.28      381.37     91.73 o
  28   4   1     4019.23     3538.15    174.02 o
  30   4   1      172.28      138.71     78.35 o
  32   4   1        1.34      170.28     84.11 o
  34   4   1     2196.93     2057.17    174.09 o
  36   4   1     1752.46     1524.32    165.72 o
  38   4   1      213.13      219.10    100.79 o
  40   4   1       18.23      210.68    101.91 o
  42   4   1     1616.49     1634.93    157.89 o
  44   4   1      603.63      346.74    113.73 o
  46   4   1        2.37       71.26    106.92 o
  48   4   1      295.68      125.85    106.13 o
  50   4   1      276.44      280.80    109.09 o
 -19   5   1       57.48      228.43    151.44 o
 -17   5   1       64.15      173.29    222.86 o
 -15   5   1      489.38      326.20    235.07 o
 -13   5   1      558.38      693.97    347.60 o
 -11   5   1     2228.09     2112.16    452.74 o
  -9   5   1     1234.71      913.80    268.45 o
  -7   5   1       69.62       80.40    180.75 o
  -5   5   1       99.65      660.20    223.53 o
  -3   5   1      135.59      114.19    193.16 o
  -1   5   1      270.81     1008.10    236.37 o
   1   5   1      285.71      598.05    303.57 o
   3   5   1     1239.33     1231.57    365.62 o
   5   5   1      123.57        8.87    212.85 o
   7   5   1      126.66      161.51    234.19 o
   9   5   1       36.02       91.27    214.15 o
  11   5   1       37.80     -242.64    207.48 o
  13   5   1       35.07      315.42    222.56 o
  15   5   1      578.39      259.44    241.62 o
  17   5   1     1068.23      822.64    182.04 o
 -82   0   2      653.60     1217.17    228.46 o
 -80   0   2       38.26      386.58    173.57 o
 -78   0   2       15.60      231.33    154.57 o
 -76   0   2      943.89      734.22    219.49 o
 -74   0   2        2.37       49.75    136.79 o
 -72   0   2      106.97      209.57    180.87 o
 -70   0   2      154.59      245.21    137.12 o
 -68   0   2     2065.41     2021.59    222.90 o
 -66   0   2       92.91      475.95    134.93 o
 -64   0   2     9039.56     8961.06    448.72 o
 -62   0   2     2431.66     3758.49    439.06 o
 -60   0   2      760.85      764.65    171.54 o
 -58   0   2      251.30      312.46    105.97 o
 -56   0   2     1831.18     2155.43    190.65 o
 -54   0   2       49.05      379.03     77.29 o
 -52   0   2    25070.17    24973.01    578.63 o
 -50   0   2      921.38      796.75     80.20 o
 -48   0   2        3.55      -50.25     50.05 o
 -46   0   2      551.71      795.91     75.33 o
 -44   0   2      236.03      248.74     53.61 o
 -42   0   2     1321.78     1650.86    116.13 o
 -40   0   2    29030.93    28494.92    597.00 o
 -38   0   2     1765.11     1860.64     90.77 o
 -36   0   2       97.97      240.89     50.17 o
 -34   0   2    16316.47    14943.78    352.57 o
 -32   0   2       54.96       -8.56     37.87 o
 -30   0   2      484.94      543.39     67.00 o
 -28   0   2     9877.00     9971.92    246.34 o
 -26   0   2      803.80      823.26     73.79 o
 -24   0   2       86.12      145.01     36.19 o
 -22   0   2    36764.13    35337.51    706.25 o
 -20   0   2      142.16       55.17     33.38 o
 -18   0   2      913.87      815.78     54.58 o
 -16   0   2    42289.12    35835.03    783.28 o
 -14   0   2      449.68      392.31     39.10 o
 -12   0   2       38.55       -5.67     34.51 o
 -10   0   2   145788.09   143172.48   4221.94 o
  -8   0   2      662.54      485.39     35.37 o
  -6   0   2     3312.90     2548.55     93.62 o
  -2   0   2     1744.41        7.73      5.29 o
   0   0   2     1369.36       -7.37      6.39 o
   4   0   2      227.95       77.37     31.56 o
   6   0   2      628.41      407.98     33.08 o
   8   0   2    32673.04    28806.03    729.84 o
  10   0   2       12.23      -48.71     27.35 o
  12   0   2     6891.85     6041.27    192.99 o
  14   0   2   109312.04   104851.36   2538.02 o
  16   0   2     3964.96     3484.59    123.04 o
  18   0   2     4629.09     4570.87    131.17 o
  20   0   2   225643.33   226070.44   4804.72 o
  22   0   2     5749.29     6389.95    172.96 o
  24   0   2     1890.13     1993.06     91.48 o
  26   0   2    64174.29    64123.98   1407.63 o
  28   0   2      354.83      573.36     78.54 o
  30   0   2      450.20      421.33     53.78 o
  32   0   2    24489.84    25761.80    604.84 o
  34   0   2     3098.27     3437.21    181.72 o
  36   0   2      366.02      355.60     53.50 o
  38   0   2     6266.07     6590.05    254.99 o
  40   0   2      382.90      385.62     58.15 o
  42   0   2      341.35      425.13     60.14 o
  44   0   2        0.03       79.64     49.81 o
  46   0   2     1681.36     1798.46    102.02 o
  48   0   2      253.30      235.52     61.87 o
  50   0   2     1399.07     1485.74    103.17 o
  52   0   2       26.45      153.68     66.76 o
  54   0   2     1087.64     1074.33    107.31 o
  56   0   2     3972.08     4069.39    249.95 o
  58   0   2     1865.25     1844.43    176.02 o
  60   0   2       43.30      137.08    101.02 o
  62   0   2      715.07      536.53    140.71 o
  64   0   2       96.47      246.33    115.60 o
  66   0   2     1937.97     2649.88    390.93 o
  68   0   2     1133.09     1469.83    208.51 o
  70   0   2      807.40      800.87    170.03 o
  72   0   2       16.47       58.64    133.48 o
  74   0   2      700.89      887.16    188.58 o
  76   0   2        4.28      218.33    165.68 o
  78   0   2      127.49      325.10    161.23 o
  80   0   2        0.01      123.59    157.62 o
 -81   1   2     2692.12     2697.59    301.21 o
 -79   1   2       40.24       52.25    141.79 o
 -77   1   2      746.78      702.71    139.64 o
 -75   1   2       60.83      142.22    109.41 o
 -73   1   2      201.43      232.99    104.03 o
 -71   1   2     6562.41     7403.17    307.86 o
 -69   1   2     1436.05     1328.41    111.91 o
 -67   1   2      994.81      872.79     98.23 o
 -65   1   2      123.22      172.54     72.47 o
 -63   1   2        1.11       78.98     55.58 o
 -61   1   2     1225.63     1135.35     93.63 o
 -59   1   2     8298.17     8321.71    221.89 o
 -57   1   2     5222.05     6719.90    193.80 o
 -55   1   2      988.93      928.92     89.21 o
 -53   1   2     9758.83    11238.21    257.73 o
 -51   1   2    22118.94    24176.36    471.48 o
 -49   1   2     5128.99     4880.07    151.49 o
 -47   1   2     4403.45     4890.37    148.33 o
 -45   1   2     7829.06     7277.29    184.44 o
 -43   1   2     3109.37     3046.51     94.47 o
 -41   1   2     2383.10     2263.44     71.65 o
 -39   1   2    11203.35    10787.64    189.03 o
 -37   1   2      203.76      199.19     32.29 o
 -35   1   2     1540.81     1644.32     58.18 o
 -33   1   2      211.22       97.07     30.75 o
 -31   1   2     7007.37     6561.06    131.63 o
 -29   1   2    37023.41    37031.06    549.84 o
 -27   1   2     9186.74    10036.66    190.13 o
 -25   1   2     1073.34      927.70     55.45 o
 -23   1   2     2736.53     2879.56    114.86 o
 -21   1   2    19045.02    18689.48    323.29 o
 -19   1   2       92.93       19.15     42.03 o
 -17   1   2      916.14     1252.64     60.67 o
 -15   1   2     2366.78     2976.08     79.17 o
 -13   1   2    76705.36    70605.99   1291.89 o
 -11   1   2   305803.75   311034.63   5580.40 o
  -9   1   2   485816.69   497117.09   8588.57 o
  -7   1   2    32014.27    30953.88    552.72 o
  -5   1   2     3197.23     3360.63    302.87 o
  -3   1   2    39000.35    42431.13   1000.74 o
  -1   1   2       29.55      207.19     35.04 o
   1   1   2      250.75      230.94     37.70 o
   3   1   2   109640.52   109273.39   2005.60 o
   5   1   2    15723.51    17264.76    360.12 o
   7   1   2    12157.61    13253.10    268.90 o
   9   1   2    57680.31    59718.65   1063.57 o
  11   1   2      996.34     1049.80     91.56 o
  13   1   2     4960.41     5184.32     99.56 o
  15   1   2    10128.12     9405.62    164.09 o
  17   1   2     3938.11     3850.09     85.33 o
  19   1   2    78179.98    79689.44   1172.68 o
  21   1   2     1913.18     1986.35     66.25 o
  23   1   2     2766.18     2973.99     74.58 o
  25   1   2    30234.41    30645.18    463.32 o
  27   1   2     7035.60     6541.70    122.78 o
  29   1   2     8806.75     9367.51    168.65 o
  31   1   2     1834.79     2498.26     70.04 o
  33   1   2       92.21       85.67     28.30 o
  35   1   2      672.08      572.72     39.27 o
  37   1   2      316.74      304.43     35.63 o
  39   1   2     2052.24     2393.55    108.74 o
  41   1   2      151.81      212.59     36.25 o
  43   1   2     6889.55     7136.63    162.09 o
  45   1   2      233.45      151.10     41.64 o
  47   1   2     1738.51     1764.83    129.36 o
  49   1   2      103.06       41.34     44.08 o
  51   1   2      123.79      118.40     49.86 o
  53   1   2      128.19      148.64     49.01 o
  55   1   2     6838.97     7279.07    214.21 o
  57   1   2      648.98      496.40     81.05 o
  59   1   2      821.38      638.59     84.94 o
  61   1   2      858.13     1107.17     84.76 o
  63   1   2       25.49       68.27     66.71 o
  65   1   2       82.49      150.73     77.67 o
  67   1   2       95.27      186.56     81.99 o
  69   1   2      769.21      680.82    133.37 o
  71   1   2        4.94       91.31     93.67 o
  73   1   2        0.81       42.14     96.08 o
  75   1   2      900.74      791.52    128.45 o
  77   1   2        2.41      296.02    172.87 o
  79   1   2     1222.29     1217.73    341.44 o
 -76   2   2      446.60      674.59    143.27 o
 -74   2   2      254.96      425.57    122.27 o
 -72   2   2     2465.49     2658.70    194.70 o
 -70   2   2      826.98      591.56    121.62 o
 -68   2   2     1180.24     1023.24    161.84 o
 -66   2   2     1261.18     1175.02    127.49 o
 -64   2   2     2538.57     2434.23    164.91 o
 -62   2   2      464.34      491.15    101.52 o
 -60   2   2     1350.58     1573.19    131.40 o
 -58   2   2     1054.10     1193.71    118.21 o
 -56   2   2     3732.05     3414.25    169.67 o
 -54   2   2       47.43      174.62     82.46 o
 -52   2   2       69.10      136.12     76.35 o
 -50   2   2     2925.38     3125.75    185.46 o
 -48   2   2     8509.90     8266.42    258.04 o
 -46   2   2    26878.14    26263.54    580.27 o
 -44   2   2      543.71      878.69    127.53 o
 -42   2   2    12292.81    13799.02    340.92 o
 -40   2   2       22.09      497.71     99.84 o
 -38   2   2    11054.66    11031.47    283.66 o
 -36   2   2     2729.27     2961.94    198.06 o
 -34   2   2      219.70      277.78     61.64 o
 -32   2   2     1230.70     1143.07     74.82 o
 -30   2   2      104.78      165.50     49.24 o
 -28   2   2       27.44      298.77     46.95 o
 -26   2   2      766.19      906.16     75.28 o
 -24   2   2    44881.67    44109.29    714.65 o
 -22   2   2      843.63      986.53     68.42 o
 -20   2   2     5009.35     4880.04    116.78 o
 -18   2   2     2441.12     2060.52    134.52 o
 -16   2   2    43604.47    49153.92    832.72 o
 -14   2   2     9894.00     9898.00    197.54 o
 -12   2   2      585.10      592.11     72.06 o
 -10   2   2     6523.61     7104.06    156.03 o
  -8   2   2     7975.00     8104.52    182.15 o
  -6   2   2    19902.83    20982.71    490.31 o
  -4   2   2     3545.38     5281.49    227.33 o
  -2   2   2     4325.09     4388.20    253.47 o
   0   2   2    13799.00    15149.31    454.93 o
   2   2   2     9450.52    12847.95    407.53 o
   4   2   2     1722.69     1510.37     78.02 o
   6   2   2     1566.37     1546.78     82.08 o
   8   2   2    16828.36    19022.78    350.50 o
  10   2   2     4916.07     4812.95    121.89 o
  12   2   2     3360.55     3288.16    116.35 o
  14   2   2      617.14      793.97     53.07 o
  16   2   2     4206.30     4176.05    128.32 o
  18   2   2    34653.14    35040.91    589.40 o
  20   2   2    20705.67    21057.61    360.33 o
  22   2   2     7302.05     7386.97    147.14 o
  24   2   2     6041.31     5654.93    132.58 o
  26   2   2      501.47      452.21     53.02 o
  28   2   2      529.61      581.45     58.20 o
  30   2   2      405.50      377.58     63.20 o
  32   2   2       13.48       69.04     52.00 o
  34   2   2     1489.40     1645.64    145.18 o
  36   2   2      675.30      553.97     76.08 o
  38   2   2      627.70      587.81     76.78 o
  40   2   2     7983.67     7995.95    236.95 o
  42   2   2     1853.18     2166.96    125.63 o
  44   2   2      942.19      937.44     98.19 o
  46   2   2      357.46      516.08     90.68 o
  48   2   2     2386.14     2232.70    136.88 o
  50   2   2      184.93      170.61     81.85 o
  52   2   2      383.65      599.59     98.52 o
  54   2   2        6.77      149.72     82.97 o
  56   2   2       33.70      212.10     86.07 o
  58   2   2        0.47      110.50     88.99 o
  60   2   2      848.43      439.71    105.06 o
  62   2   2      511.98      527.08    124.72 o
  64   2   2      367.23      387.59    103.59 o
  66   2   2      280.91      498.04    111.25 o
  68   2   2      295.19      392.33    115.30 o
  70   2   2      344.92      439.90    113.00 o
  72   2   2      283.27      339.53    118.36 o
  74   2   2      578.83      828.37    151.99 o
 -67   3   2     1807.24     1484.01    218.35 o
 -65   3   2      649.02      512.84    139.92 o
 -63   3   2      150.56      329.76    123.78 o
 -61   3   2      967.89      747.95    138.38 o
 -59   3   2       18.38      177.92    110.09 o
 -57   3   2        0.08      112.76    109.47 o
 -55   3   2     4392.56     4116.71    237.90 o
 -53   3   2        3.21       16.56     99.66 o
 -51   3   2      448.50      266.10    107.40 o
 -49   3   2     1403.06      875.16    122.57 o
 -47   3   2     2083.95     2125.50    153.86 o
 -45   3   2      254.99      373.81    113.04 o
 -43   3   2      838.00      901.97    105.00 o
 -41   3   2        1.88      173.71     77.47 o
 -39   3   2      232.91      534.73    111.28 o
 -37   3   2        3.47      113.73     72.85 o
 -35   3   2      749.96      664.82    111.05 o
 -33   3   2     2639.77     4076.83    255.20 o
 -31   3   2     2186.00     1994.99    115.33 o
 -29   3   2     7069.72     7102.54    222.15 o
 -27   3   2       13.79       72.12    101.45 o
 -25   3   2      320.08      376.10     87.34 o
 -23   3   2      934.52      752.01     83.99 o
 -21   3   2      403.41      517.47     91.95 o
 -19   3   2       49.02       60.04     47.16 o
 -17   3   2     1150.61     1097.02     69.37 o
 -15   3   2     4492.28     4598.02    113.33 o
 -13   3   2       42.98       67.55     33.63 o
 -11   3   2     1049.01      843.08     67.39 o
  -9   3   2      206.98      220.68     86.09 o
  -7   3   2     7828.01     8843.51    297.60 o
  -5   3   2      769.33      805.13    105.25 o
  -3   3   2       12.89       56.81     72.35 o
  -1   3   2     5084.31     5512.41    247.19 o
   1   3   2      160.64      239.52     93.20 o
   3   3   2        1.46      109.84     88.48 o
   5   3   2     1078.05     1363.94    139.63 o
   7   3   2      196.13      210.80     75.73 o
   9   3   2      761.53      732.32     62.25 o
  11   3   2      161.99      225.06     48.42 o
  13   3   2      532.69      413.41     42.45 o
  15   3   2     2487.68     2632.34     94.88 o
  17   3   2      798.24      615.36     60.69 o
  19   3   2      315.81      199.95     64.09 o
  21   3   2       88.50      166.51     57.27 o
  23   3   2     7784.38     7010.60    209.35 o
  25   3   2    11442.59    10518.28    275.46 o
  27   3   2      670.38     1085.67     87.32 o
  29   3   2    40401.55    37657.77    745.18 o
  31   3   2     4697.07     4898.32    183.26 o
  33   3   2      349.50      685.58    114.58 o
  35   3   2      324.21      302.27     93.79 o
  37   3   2     1545.48     1493.90    194.43 o
  39   3   2     5613.83     5258.99    202.59 o
  41   3   2     3124.75     3038.22    195.02 o
  43   3   2       26.99      172.24     84.95 o
  45   3   2       35.50      300.95     92.63 o
  47   3   2      593.10      606.96    108.23 o
  49   3   2     1112.19      684.97    122.48 o
  51   3   2      150.52      414.10    110.06 o
  53   3   2        3.05      229.43    111.18 o
  55   3   2      209.19       43.75    124.78 o
  57   3   2      519.39      780.85    138.89 o
  59   3   2      694.81      602.19    136.42 o
  61   3   2       35.96      214.81    122.28 o
  63   3   2      425.96      466.71    133.20 o
  65   3   2      500.21      569.34    142.26 o
 -52   4   2      166.66      183.91    109.48 o
 -50   4   2      101.24      331.37    114.52 o
 -48   4   2     1978.71     2037.21    223.61 o
 -46   4   2       50.26      156.49    103.72 o
 -44   4   2      315.08      237.87    102.54 o
 -42   4   2       16.73      309.71    105.86 o
 -40   4   2        0.05      124.44    130.13 o
 -38   4   2      828.71      667.17    147.55 o
 -36   4   2      271.18      254.25     98.73 o
 -34   4   2      281.65      390.97     95.42 o
 -32   4   2      472.30      295.90    101.38 o
 -30   4   2        5.52       23.12     74.99 o
 -28   4   2       14.15       57.68     80.46 o
 -26   4   2        9.12       -5.93    120.56 o
 -24   4   2      740.85      774.75     96.37 o
 -22   4   2       56.33      128.94     72.12 o
 -20   4   2       68.39       67.17     69.56 o
 -18   4   2      862.36     1006.46     88.41 o
 -16   4   2        1.22      111.50     83.80 o
 -14   4   2     8708.45     7690.93    281.40 o
 -12   4   2      377.02      569.82    168.06 o
 -10   4   2      252.93      171.15    135.00 o
  -8   4   2     2345.65     2714.59    202.79 o
  -6   4   2      299.48      436.86    124.95 o
  -4   4   2      932.22     1328.13    178.08 o
  -2   4   2     2117.07     1911.74    195.23 o
   0   4   2      114.19      115.09    114.45 o
   2   4   2       31.27      167.95    107.91 o
   4   4   2     1951.96     2122.17    174.80 o
   6   4   2     1165.50     1124.07    143.76 o
   8   4   2        0.40       -3.67    126.23 o
  10   4   2     1518.15     1847.72    163.01 o
  12   4   2     1366.06     1583.76    158.26 o
  14   4   2      977.06      785.25    125.27 o
  16   4   2      296.45      411.09    108.96 o
  18   4   2      127.77      145.44     72.28 o
  20   4   2      944.94      929.65     98.30 o
  22   4   2     3409.27     3335.75    218.77 o
  24   4   2    12937.58    12532.54    468.34 o
  26   4   2     1080.72      995.40    108.72 o
  28   4   2     4739.28     4922.52    205.67 o
  30   4   2       87.44      226.87     82.57 o
  32   4   2      452.34      471.59    116.99 o
  34   4   2      578.43      599.08     99.99 o
  36   4   2     6690.45     6209.50    250.58 o
  38   4   2      947.53      842.03    131.26 o
  40   4   2     1682.69     1464.82    141.63 o
  42   4   2     1393.03     1149.99    149.08 o
  44   4   2       25.49      280.61    158.37 o
  46   4   2        1.87      150.88    107.79 o
  48   4   2      306.57      246.18    112.95 o
  50   4   2      321.12      459.20    121.08 o
 -19   5   2      713.30      655.80    246.14 o
 -17   5   2     1939.96     2266.45    543.44 o
 -15   5   2     1082.58      978.69    267.89 o
 -13   5   2      181.89      692.17    249.54 o
 -11   5   2       13.03       73.04    210.61 o
  -9   5   2        5.32      148.69    180.69 o
  -7   5   2       91.17      239.42    172.52 o
  -5   5   2       69.39      -31.91    183.38 o
  -3   5   2      309.50      166.36    218.56 o
  -1   5   2        5.54     -344.54    244.96 o
   1   5   2       56.01      178.49    288.78 o
   3   5   2      948.06      666.78    357.13 o
   5   5   2        0.61     -195.13    253.34 o
   7   5   2        0.78       -1.18    223.25 o
   9   5   2      154.63      403.23    233.85 o
  11   5   2      455.03      591.14    235.78 o
  13   5   2     1273.38     1689.80    311.98 o
  15   5   2       21.06      270.63    190.95 o
  17   5   2        8.61       34.29    192.67 o
 -81   1   3     1380.15     1472.86    217.27 o
 -79   1   3        0.91      328.62    155.08 o
 -77   1   3      222.48      254.25    117.48 o
 -75   1   3      321.00      224.01    106.55 o
 -73   1   3     4267.35     4496.91    238.02 o
 -71   1   3     8944.78     8950.97    345.44 o
 -69   1   3     1184.94     1512.69    143.82 o
 -67   1   3     1726.16     1597.42    155.94 o
 -65   1   3      685.28      627.37     81.75 o
 -63   1   3      880.68      982.65     88.20 o
 -61   1   3      896.61      903.16    105.67 o
 -59   1   3     1165.90     1430.33     97.50 o
 -57   1   3    18378.62    19298.28    397.75 o
 -55   1   3        4.67     1067.47     77.68 o
 -53   1   3    15800.36    18740.17    364.02 o
 -51   1   3    36272.25    37705.97    694.85 o
 -49   1   3        8.35      221.85     62.89 o
 -47   1   3     1292.59     1792.08     93.05 o
 -45   1   3       17.14      316.06     45.29 o
 -43   1   3     4715.25     4565.13    130.34 o
 -41   1   3      520.84      662.29     44.15 o
 -39   1   3     5781.16     6223.38    129.85 o
 -37   1   3      178.93      168.79     35.52 o
 -35   1   3     5759.42     5251.75    113.19 o
 -33   1   3       22.34       27.94     36.30 o
 -31   1   3     1605.23     1411.80     56.97 o
 -29   1   3     2309.96     1911.55     82.13 o
 -27   1   3    16739.06    16775.07    281.55 o
 -25   1   3     3227.24     3036.48     78.59 o
 -23   1   3     9432.25     9232.19    173.66 o
 -21   1   3    10744.59    11606.56    216.68 o
 -19   1   3      182.66        6.04     31.47 o
 -17   1   3     4148.51     3722.52     89.16 o
 -15   1   3   161890.09   173628.28   2777.30 o
 -13   1   3    78205.90    71118.98   1185.88 o
 -11   1   3     4197.13     4628.78    257.42 o
  -9   1   3    25276.01    26624.99    480.33 o
  -7   1   3     3604.67     3249.02     82.91 o
  -5   1   3       59.64       21.06     25.67 o
  -3   1   3   118735.83   129514.29   2267.85 o
  -1   1   3    62817.91    56193.89   1011.84 o
   1   1   3    19548.50    17119.09    320.50 o
   3   1   3     4289.11     4783.77    104.02 o
   5   1   3     2060.76     2109.86     67.41 o
   7   1   3       47.71      -67.30     38.93 o
   9   1   3    13456.34    16307.16    291.70 o
  11   1   3    45846.27    42369.83    667.37 o
  13   1   3       31.05       17.78     28.04 o
  15   1   3      889.98      749.94     47.66 o
  17   1   3    10252.46     9951.47    162.89 o
  19   1   3     4721.98     4954.07     99.13 o
  21   1   3       14.05      189.58     30.36 o
  23   1   3      136.94      159.66     37.45 o
  25   1   3       39.02      -23.10     29.39 o
  27   1   3     5661.38     6352.20    122.57 o
  29   1   3      180.68      230.02     36.45 o
  31   1   3    17124.38    17838.25    280.66 o
  33   1   3      647.83      696.23     43.48 o
  35   1   3     1840.28     1610.70     59.16 o
  37   1   3        9.19       33.17     28.08 o
  39   1   3     6878.91     7245.91    140.74 o
  41   1   3     6557.04     6701.69    149.74 o
  43   1   3     1868.90     2221.55     84.82 o
  45   1   3     3715.69     4282.79    132.66 o
  47   1   3       21.78        8.87     39.14 o
  49   1   3       28.98      -45.92     41.46 o
  51   1   3     2586.89     2604.04    117.13 o
  53   1   3       91.71       80.29     49.22 o
  55   1   3      321.46      504.35     61.42 o
  57   1   3        0.47       80.97     51.91 o
  59   1   3        1.30       71.26     56.08 o
  61   1   3      541.39      455.96     76.82 o
  63   1   3      318.74      344.95     79.11 o
  65   1   3        2.75       58.87     72.17 o
  67   1   3      164.12      201.91    107.71 o
  69   1   3       71.01       95.26     93.94 o
  71   1   3       51.46      166.15     96.50 o
  73   1   3      308.01      369.64    110.02 o
  75   1   3      115.31      216.75    125.12 o
  77   1   3     1010.36      792.40    247.73 o
 -76   2   3     4149.03     4353.11    256.76 o
 -74   2   3     2977.99     3290.20    205.54 o
 -72   2   3      350.77      348.16    113.89 o
 -70   2   3        8.56       18.11     94.69 o
 -68   2   3      121.81      116.37     99.13 o
 -66   2   3     1836.48     1593.58    132.15 o
 -64   2   3      280.35      345.16     95.42 o
 -62   2   3      605.90      685.35    121.73 o
 -60   2   3      337.82      537.52    102.13 o
 -58   2   3      754.56      650.18    108.26 o
 -56   2   3      710.49     1242.38    117.64 o
 -54   2   3      109.35       37.92     77.01 o
 -52   2   3     1090.45     1313.17    163.90 o
 -50   2   3      162.60      390.17     85.23 o
 -48   2   3     5039.34     5251.57    246.86 o
 -46   2   3     1362.89     2113.46    167.08 o
 -44   2   3     2773.08     4301.63    191.17 o
 -42   2   3     2888.54     3092.26    145.96 o
 -40   2   3      235.84      615.97     79.15 o
 -38   2   3     6412.00     7178.13    215.84 o
 -36   2   3       44.67       90.89     57.77 o
 -34   2   3      949.26      786.26     78.07 o
 -32   2   3       17.09       19.06     45.99 o
 -30   2   3     3229.09     3557.52    115.49 o
 -28   2   3     5288.32     5069.77    133.76 o
 -26   2   3     3824.07     4302.29    132.46 o
 -24   2   3     2242.56     1734.90    103.99 o
 -22   2   3      331.85      226.46     57.67 o
 -20   2   3    67492.05    70501.84   1167.59 o
 -18   2   3    38434.00    38537.53    661.52 o
 -16   2   3     5136.28     4732.56    117.60 o
 -14   2   3    44704.76    46545.02    758.24 o
 -12   2   3     7390.52     8816.68    191.86 o
 -10   2   3        3.79      519.06     73.56 o
  -8   2   3    13716.02    15416.00    304.48 o
  -6   2   3      418.04      522.24     94.26 o
  -4   2   3     2915.27     3431.34    131.68 o
  -2   2   3     2038.31     2333.57    106.34 o
   0   2   3      283.86      471.16     90.74 o
   2   2   3      560.45      653.45     88.63 o
   4   2   3     3559.86     4122.36    116.16 o
   6   2   3     4363.97     4969.65    112.39 o
   8   2   3     7090.96     7655.53    155.04 o
  10   2   3    11438.70    11985.16    225.20 o
  12   2   3     6799.25     7589.76    154.89 o
  14   2   3      820.85     1043.86     80.99 o
  16   2   3     8359.78     8445.96    174.60 o
  18   2   3     2688.94     3156.72     93.78 o
  20   2   3     1512.83     1650.45     59.51 o
  22   2   3     5628.97     5015.89    115.78 o
  24   2   3     1399.24     1490.49     72.07 o
  26   2   3      763.33      822.89     58.94 o
  28   2   3      793.25      775.30     72.31 o
  30   2   3     1306.86     1188.06     82.76 o
  32   2   3      903.00      917.55     78.72 o
  34   2   3     2768.10     2520.82    119.54 o
  36   2   3     1107.26     1058.64    107.70 o
  38   2   3      945.25      968.19     90.05 o
  40   2   3      555.02      736.36     87.50 o
  42   2   3     8439.70     8411.99    247.41 o
  44   2   3     2659.39     2839.74    155.38 o
  46   2   3       14.00        4.93     69.62 o
  48   2   3     1911.19     1681.03    128.72 o
  50   2   3      341.78      462.73     90.97 o
  52   2   3      209.96      168.74     84.66 o
  54   2   3       10.23       55.23     82.90 o
  56   2   3      396.53      415.09     99.40 o
  58   2   3      559.10      506.11    109.33 o
  60   2   3      212.85      232.80     98.13 o
  62   2   3      465.70      542.96    105.64 o
  64   2   3      586.59      457.11    111.12 o
  66   2   3     1140.72     1104.04    137.69 o
  68   2   3       27.22       27.25    102.65 o
  70   2   3      236.78      277.55    109.30 o
  72   2   3       30.41       50.79    105.94 o
 -67   3   3     1142.03     1181.92    170.62 o
 -65   3   3       14.63      148.84    117.44 o
 -63   3   3      965.00     1122.26    160.76 o
 -61   3   3       59.03      250.37    116.59 o
 -59   3   3     1669.22     1654.97    181.64 o
 -57   3   3     1067.28      989.15    147.15 o
 -55   3   3      471.32      401.00    135.48 o
 -53   3   3      138.59      137.11    101.38 o
 -51   3   3      867.92      662.60    113.52 o
 -49   3   3     1298.20     1106.69    125.78 o
 -47   3   3     1360.54     1514.41    168.72 o
 -45   3   3     1379.95     1194.35    117.90 o
 -43   3   3       85.09       76.99     76.16 o
 -41   3   3     1883.25     1960.55    129.67 o
 -39   3   3      308.69      264.33     81.99 o
 -37   3   3       30.95       19.46     68.58 o
 -35   3   3      395.05      466.19    160.42 o
 -33   3   3      231.41       79.22    116.66 o
 -31   3   3     2351.29     2000.72    114.13 o
 -29   3   3     2549.13     2690.18    132.86 o
 -27   3   3     2454.12     3087.77    131.49 o
 -25   3   3     1656.81     1667.61    121.46 o
 -23   3   3     5139.83     4817.32    213.02 o
 -21   3   3     1529.31     1736.58     94.39 o
 -19   3   3     3821.21     3612.70    105.18 o
 -17   3   3     1767.69     1718.61     72.04 o
 -15   3   3       16.36      137.97     37.42 o
 -13   3   3      720.82      615.24     53.82 o
 -11   3   3     1656.61     1831.53     84.62 o
  -9   3   3       80.00      101.28     81.36 o
  -7   3   3        0.80      109.16     83.35 o
  -5   3   3      737.11      492.46    126.72 o
  -3   3   3     1192.95     1334.94    161.21 o
  -1   3   3       12.06      140.96     81.87 o
   1   3   3    11372.20    12492.91    434.75 o
   3   3   3     2597.44     3277.93    191.20 o
   5   3   3     2477.53     3133.30    125.14 o
   7   3   3       37.61      111.97     45.72 o
   9   3   3      650.22      783.04     60.81 o
  11   3   3     2702.63     3103.09    121.55 o
  13   3   3     1542.79     1711.00     70.22 o
  15   3   3      177.10      186.52     42.25 o
  17   3   3       39.06       46.63     52.17 o
  19   3   3     4091.85     3948.77    137.80 o
  21   3   3     5879.86     5629.29    193.49 o
  23   3   3        7.67        7.69     62.81 o
  25   3   3      277.37      187.72     59.99 o
  27   3   3        8.64      -72.47     96.10 o
  29   3   3     6418.20     6570.99    212.26 o
  31   3   3     1564.75     1173.82    107.61 o
  33   3   3     6733.72     6482.27    217.00 o
  35   3   3     1885.11     1746.62    122.42 o
  37   3   3       93.42      214.06     77.91 o
  39   3   3      804.53      661.83     95.44 o
  41   3   3       38.84      171.53     81.31 o
  43   3   3       82.17      107.55     82.71 o
  45   3   3     1605.51     1464.73    138.58 o
  47   3   3     2259.66     1758.03    146.48 o
  49   3   3      229.93      187.62    105.97 o
  51   3   3       71.10       53.88    101.28 o
  53   3   3       23.69      -63.22    101.74 o
  55   3   3       98.64       67.53    107.59 o
  57   3   3       21.18      113.69    111.59 o
  59   3   3        6.48      -74.00    108.20 o
  61   3   3      294.26      229.75    121.61 o
  63   3   3        2.46       50.42    115.84 o
 -52   4   3      806.64      995.92    131.52 o
 -50   4   3      412.76      497.80    122.66 o
 -48   4   3       14.41      120.69    106.38 o
 -46   4   3      331.49      574.27    114.24 o
 -44   4   3      231.82      234.89    121.47 o
 -42   4   3      467.60      520.07    113.63 o
 -40   4   3      577.80      455.97    110.84 o
 -38   4   3      724.86     1007.88    160.16 o
 -36   4   3      286.42      442.30    130.22 o
 -34   4   3      433.80      291.18     96.99 o
 -32   4   3     1185.94      856.10    124.16 o
 -30   4   3      358.21      419.28     83.91 o
 -28   4   3      140.41      206.27     89.05 o
 -26   4   3       41.36       92.61     80.20 o
 -24   4   3        9.74       36.58     75.27 o
 -22   4   3       23.64       63.54     70.01 o
 -20   4   3       12.54      131.57     73.60 o
 -18   4   3       26.92      302.64    123.48 o
 -16   4   3        9.99       26.12     78.21 o
 -14   4   3      633.13      581.87    163.84 o
 -12   4   3        3.53       -3.80    125.80 o
 -10   4   3      531.72      282.98    142.61 o
  -8   4   3      618.14      440.25    128.39 o
  -6   4   3     8070.10     8219.13    334.45 o
  -4   4   3      566.03      808.51    170.40 o
  -2   4   3       85.30      282.72    118.71 o
   0   4   3      614.18      752.97    136.56 o
   2   4   3      584.14      632.98    135.29 o
   4   4   3      150.13      199.29    107.62 o
   6   4   3     3749.64     4018.92    225.50 o
   8   4   3       24.07      148.60    122.45 o
  10   4   3     1340.34     1575.50    128.88 o
  12   4   3       28.31      129.93    168.30 o
  14   4   3      146.60      210.31    101.85 o
  16   4   3     1189.46     1172.48    132.61 o
  18   4   3      855.28      684.65     91.58 o
  20   4   3     1488.56     1855.13    126.59 o
  22   4   3     6588.89     7125.56    239.08 o
  24   4   3    19394.10    18780.73    511.60 o
  26   4   3      411.95      509.96    116.33 o
  28   4   3      454.23      522.71     86.85 o
  30   4   3      885.41      789.75     99.95 o
  32   4   3      108.99      209.79    121.84 o
  34   4   3      120.78      364.02     99.51 o
  36   4   3     8434.60     7951.35    288.19 o
  38   4   3     3534.84     3132.95    187.52 o
  40   4   3     6798.42     6376.70    371.57 o
  42   4   3     2885.63     2472.78    270.47 o
  44   4   3      109.86      292.66    106.52 o
  46   4   3       87.76      298.79    111.83 o
  48   4   3      555.13      476.37    137.20 o
 -19   5   3     1180.67      807.01    270.05 o
 -17   5   3       10.80      231.84    222.93 o
 -15   5   3     1481.00     1251.05    286.49 o
 -13   5   3     1100.52      457.12    228.08 o
 -11   5   3        6.61      -36.91    185.57 o
  -9   5   3       39.50       34.04    164.89 o
  -7   5   3      311.69      106.91    184.74 o
  -5   5   3      807.77      658.58    313.14 o
  -3   5   3       62.13      165.02    300.04 o
  -1   5   3       14.06      126.16    341.32 o
   1   5   3       34.25     -372.68    351.86 o
   3   5   3       53.87      140.90    364.50 o
   5   5   3        6.81       86.99    226.47 o
   7   5   3        2.07       31.64    222.57 o
   9   5   3      720.55     1086.59    326.46 o
  11   5   3      137.12      129.33    217.01 o
  13   5   3     2112.05     1921.63    210.14 o
  15   5   3      434.36      227.81    158.44 o
 -82   0   4      118.69      342.61    169.23 o
 -80   0   4    14918.07    14976.41    701.93 o
 -78   0   4      124.41      450.41    174.75 o
 -76   0   4        7.33      141.69    148.21 o
 -74   0   4     1038.29      775.29    186.79 o
 -72   0   4        3.49      165.74    128.68 o
 -70   0   4     1602.55     2102.78    229.83 o
 -68   0   4    13924.98    12759.51    595.94 o
 -66   0   4     3916.32     5305.09    390.30 o
 -64   0   4     1433.33     4983.98    404.00 o
 -62   0   4   189293.50   186086.14   6735.59 o
 -60   0   4      297.48     1387.42    286.54 o
 -58   0   4     1179.99     1916.43    144.94 o
 -56   0   4    75730.87    76278.05   1866.01 o
 -54   0   4      663.87     1181.65    110.84 o
 -52   0   4      951.71      880.71     78.01 o
 -50   0   4    27927.03    28203.00    546.54 o
 -48   0   4      104.88      146.67     53.70 o
 -46   0   4        7.95       31.97     46.95 o
 -44   0   4        0.12       11.72     46.21 o
 -42   0   4     1611.01     1316.31     90.55 o
 -40   0   4      158.99      240.81     55.15 o
 -38   0   4    19746.07    20748.25    446.92 o
 -36   0   4      507.10      467.64     56.94 o
 -34   0   4        7.72       46.80     42.77 o
 -32   0   4    17669.38    17656.47    402.89 o
 -30   0   4        6.11       18.71     39.19 o
 -28   0   4      154.48      127.02     41.51 o
 -26   0   4    63246.39    63984.88   1256.85 o
 -24   0   4     2171.65     1990.28     76.24 o
 -22   0   4     1388.89     1341.35     68.72 o
 -20   0   4    24794.62    23622.88    531.41 o
 -18   0   4     1339.46     1295.96     94.49 o
 -16   0   4      457.19      381.66     41.76 o
 -14   0   4    29800.18    29680.45    740.18 o
 -12   0   4      868.39      642.91     42.26 o
 -10   0   4     2829.93     2325.81     74.00 o
  -8   0   4    33770.71    34712.35    822.57 o
  -6   0   4      790.60      585.60     43.67 o
  -4   0   4      271.14      236.21     24.60 o
  -2   0   4      152.52      117.30     19.24 o
   0   0   4        2.50       -7.83     20.34 o
   2   0   4      362.11      237.15     29.45 o
   4   0   4       21.81      -54.50     27.25 o
   6   0   4      372.16      370.13     35.94 o
   8   0   4    47514.92    39158.09    876.74 o
  10   0   4   547942.56   514898.63  13109.57 o
  12   0   4    41958.06    36177.28    874.66 o
  14   0   4      374.55      481.01     61.57 o
  16   0   4    34839.54    32276.87    649.10 o
  18   0   4     2411.16     2324.41     83.77 o
  20   0   4     4204.18     3825.62    150.06 o
  22   0   4    42798.45    44067.09    968.94 o
  24   0   4     4798.10     4853.23    155.42 o
  26   0   4       36.32      115.20     37.95 o
  28   0   4     2298.31     2435.22    108.50 o
  30   0   4     1018.14     1274.01    114.85 o
  32   0   4    10415.62    10899.75    303.38 o
  34   0   4    51415.69    57851.70   1256.89 o
  36   0   4     8712.64     9725.33    249.86 o
  38   0   4        0.10      112.37     56.43 o
  40   0   4     2638.15     2824.55    117.22 o
  42   0   4      222.90      143.06     51.84 o
  44   0   4     4285.30     4118.52    156.65 o
  46   0   4    10471.49    10025.54    259.85 o
  48   0   4     1721.79     1756.32    109.30 o
  50   0   4      396.37      492.59     76.27 o
  52   0   4       80.41       -7.53     65.29 o
  54   0   4        5.31      102.97     78.58 o
  56   0   4      675.27      283.27    103.15 o
  58   0   4      108.79      193.33    153.96 o
  60   0   4      281.07      147.13    118.35 o
  62   0   4      248.21      117.97    111.00 o
  64   0   4      295.39      259.50    124.53 o
  66   0   4     1411.50     1634.20    209.50 o
  68   0   4       96.73      256.20    126.77 o
  70   0   4      153.68      130.61    163.63 o
  72   0   4       11.08       26.54    166.54 o
  74   0   4      306.74      188.96    141.44 o
  76   0   4      278.58      356.90    146.89 o
  78   0   4       29.72       15.55    184.09 o
 -81   1   4      306.97      435.09    181.86 o
 -79   1   4      511.68      791.37    234.70 o
 -77   1   4       50.82      146.84    103.47 o
 -75   1   4     2006.53     2098.02    227.25 o
 -73   1   4     6408.40     6057.72    278.38 o
 -71   1   4     2960.38     3576.09    220.37 o
 -69   1   4     6794.59     6854.98    230.40 o
 -67   1   4      584.68     1233.82    105.16 o
 -65   1   4     1235.46     1428.74    127.24 o
 -63   1   4     1796.52     2474.00    170.90 o
 -61   1   4     1044.19     2114.17    116.65 o
 -59   1   4      513.94      628.33     77.05 o
 -57   1   4    12393.67    11993.37    290.71 o
 -55   1   4    13019.32    12336.62    265.05 o
 -53   1   4    21887.99    20726.98    396.88 o
 -51   1   4      646.68     2551.37    136.23 o
 -49   1   4      159.94     2576.10    130.30 o
 -47   1   4     1689.44     2116.11    103.02 o
 -45   1   4     4834.82     4611.82    140.65 o
 -43   1   4     3420.66     3202.95     99.87 o
 -41   1   4     2245.51     2166.05    100.77 o
 -39   1   4      827.44      751.65     45.66 o
 -37   1   4     7417.42     7710.27    149.27 o
 -35   1   4     7078.08     5969.88    122.56 o
 -33   1   4    10277.43    10548.21    191.91 o
 -31   1   4      775.07      647.16     42.64 o
 -29   1   4     1211.29     1114.25     54.00 o
 -27   1   4     2937.13     3584.60     91.61 o
 -25   1   4      167.56       94.08     29.94 o
 -23   1   4     3034.72     3218.32     82.31 o
 -21   1   4    14120.71    14291.69    259.92 o
 -19   1   4     6140.11     6107.29    128.92 o
 -17   1   4     5524.02     5689.42    124.91 o
 -15   1   4     4930.62     4717.98    107.66 o
 -13   1   4     3119.32     3070.04     82.38 o
 -11   1   4     7290.66     6043.95    146.80 o
  -9   1   4     2449.88     2268.36     73.89 o
  -7   1   4     7062.33     7177.02    148.71 o
  -5   1   4      145.15      347.44     67.39 o
  -3   1   4      186.48      393.47     43.67 o
  -1   1   4     8560.01     7374.95    165.84 o
   1   1   4    23985.72    23864.01    459.85 o
   3   1   4     3515.24     3990.05     98.64 o
   5   1   4    48029.72    44542.93    773.99 o
   7   1   4    30893.67    27537.66    442.96 o
   9   1   4    49890.79    52297.70    821.76 o
  11   1   4    27987.98    29476.53    452.81 o
  13   1   4       66.58      -19.57     28.37 o
  15   1   4     6890.43     6886.62    122.63 o
  17   1   4     5576.17     4885.18    102.44 o
  19   1   4     1260.11      987.28     62.63 o
  21   1   4     1401.88     1996.83     58.98 o
  23   1   4      822.01      692.02     47.47 o
  25   1   4        0.62      -52.59     26.30 o
  27   1   4      702.50     1239.22     65.59 o
  29   1   4     1149.89     1126.94     47.50 o
  31   1   4      393.77      420.89     37.03 o
  33   1   4      510.53      470.98     42.67 o
  35   1   4      315.91      279.37     39.49 o
  37   1   4     7396.04     7705.73    142.23 o
  39   1   4    10859.12    12447.33    213.39 o
  41   1   4      613.76      763.27     68.45 o
  43   1   4     1217.03     1231.50     83.12 o
  45   1   4     1904.02     2214.21     91.20 o
  47   1   4        0.60       -2.38     40.02 o
  49   1   4      370.62      191.37     62.38 o
  51   1   4      584.02      670.79     77.69 o
  53   1   4      577.23      445.71     72.01 o
  55   1   4       38.69       57.77     50.55 o
  57   1   4      405.18      420.22     60.94 o
  59   1   4      703.85      717.97     79.81 o
  61   1   4       15.00       76.62     66.58 o
  63   1   4       20.03      130.24     71.68 o
  65   1   4       16.63       19.59     74.15 o
  67   1   4      648.67      588.57    139.10 o
  69   1   4     1214.75     1202.69    133.02 o
  71   1   4      386.56      299.48    151.99 o
  73   1   4      930.65      793.94    151.37 o
  75   1   4     4850.59     5460.54    474.24 o
  77   1   4       20.70      117.13    169.64 o
 -76   2   4      391.53      608.43    129.86 o
 -74   2   4     2499.98     2521.07    193.14 o
 -72   2   4     1850.18     1593.16    162.25 o
 -70   2   4      249.99       96.76    101.34 o
 -68   2   4      515.22      661.11    115.28 o
 -66   2   4        0.10      159.18     89.18 o
 -64   2   4      385.59      505.66     99.88 o
 -62   2   4     1288.65     1708.47    138.05 o
 -60   2   4     1691.29     1739.12    137.53 o
 -58   2   4      191.47      241.05     85.27 o
 -56   2   4     5218.32     5698.66    214.85 o
 -54   2   4       92.37      167.47     80.98 o
 -52   2   4        7.92      271.68     79.83 o
 -50   2   4      123.49      180.07     85.24 o
 -48   2   4     7652.66     7178.82    243.70 o
 -46   2   4     5508.76     5859.31    273.10 o
 -44   2   4     2972.74     3624.60    161.51 o
 -42   2   4     1898.17     2339.89    127.13 o
 -40   2   4     8766.11     8177.91    237.58 o
 -38   2   4     1914.92     2177.75    120.42 o
 -36   2   4     2380.02     2436.54    123.02 o
 -34   2   4     2433.42     1989.63    109.52 o
 -32   2   4      190.90      207.80     63.27 o
 -30   2   4      713.78      802.17     64.83 o
 -28   2   4      421.79      696.78     55.23 o
 -26   2   4     2962.49     3407.96    129.83 o
 -24   2   4    15724.84    15279.06    276.67 o
 -22   2   4      594.59      457.33     70.03 o
 -20   2   4    55842.47    58956.93    998.97 o
 -18   2   4    79700.05    76608.98   1285.02 o
 -16   2   4     3985.61     4446.10    115.51 o
 -14   2   4       40.47      553.17     49.33 o
 -12   2   4    17237.80    17711.29    321.27 o
 -10   2   4     5993.38     6645.64    140.03 o
  -8   2   4    11753.11    13860.79    279.12 o
  -6   2   4     2049.66     2079.57     93.24 o
  -4   2   4     9221.76    10108.36    238.42 o
  -2   2   4    13434.20    15659.97    317.33 o
   0   2   4     6114.83     6290.89    176.96 o
   2   2   4      222.18      105.02     50.84 o
   4   2   4     4428.66     5307.97    117.44 o
   6   2   4     1383.76     1136.31     47.70 o
   8   2   4     3125.43     3369.53     86.63 o
  10   2   4        0.30       50.81     41.38 o
  12   2   4    17269.29    16792.18    313.48 o
  14   2   4     3132.70     3326.71    100.41 o
  16   2   4      442.27      462.19     51.14 o
  18   2   4     1740.96     1564.18     67.48 o
  20   2   4     1625.31     1855.62     84.97 o
  22   2   4     3360.36     4096.22    108.84 o
  24   2   4      169.04      208.37     52.84 o
  26   2   4     3384.37     3221.63    109.82 o
  28   2   4     1242.58     1174.21     78.04 o
  30   2   4     1627.27     1703.20     97.07 o
  32   2   4       35.56      104.55     53.41 o
  34   2   4       53.44      121.35     56.26 o
  36   2   4       17.46      142.61     60.78 o
  38   2   4     2052.54     2003.82    115.58 o
  40   2   4      791.29      897.43    110.66 o
  42   2   4      120.24      304.16     97.72 o
  44   2   4     2554.81     2397.89    149.00 o
  46   2   4     2532.25     2965.68    238.86 o
  48   2   4     5306.36     5064.71    261.75 o
  50   2   4     2281.37     2099.47    140.89 o
  52   2   4      820.84      623.63    102.85 o
  54   2   4     1792.75     1866.31    151.76 o
  56   2   4      477.68      351.43     96.66 o
  58   2   4       28.51      -26.64     86.92 o
  60   2   4      616.07      127.36     99.52 o
  62   2   4      167.59      164.34     93.28 o
  64   2   4      938.04      928.51    124.97 o
  66   2   4      866.37      679.02    123.04 o
  68   2   4      221.28      337.16    112.09 o
  70   2   4      125.62      148.59    108.83 o
  72   2   4      340.47      291.14    116.86 o
 -67   3   4      604.91      418.51    147.97 o
 -65   3   4     2276.95     1990.10    189.36 o
 -63   3   4      108.62      147.45    119.44 o
 -61   3   4       75.31      154.16    111.86 o
 -59   3   4     1371.98      734.69    142.52 o
 -57   3   4       15.66      149.65    113.30 o
 -55   3   4      463.25      504.71    121.29 o
 -53   3   4       21.32      122.86    102.60 o
 -51   3   4      296.05      193.56     92.52 o
 -49   3   4       95.19      108.64     83.54 o
 -47   3   4      536.72      493.07    120.73 o
 -45   3   4      735.69      536.05     96.71 o
 -43   3   4       48.37      176.57     81.39 o
 -41   3   4     3553.38     3303.69    164.66 o
 -39   3   4      366.62      354.85     81.91 o
 -37   3   4      184.33      245.71     97.06 o
 -35   3   4     9637.03     9085.48    268.30 o
 -33   3   4      119.82      272.66     77.10 o
 -31   3   4     1647.47     1779.43    113.49 o
 -29   3   4     1293.45     1264.62    100.30 o
 -27   3   4     1653.07     1766.81    119.27 o
 -25   3   4     3643.74     3171.44    144.89 o
 -23   3   4      504.16      423.43     97.67 o
 -21   3   4      777.04      735.02     83.57 o
 -19   3   4      132.20      162.91     46.67 o
 -17   3   4        0.00       40.35     42.34 o
 -15   3   4       79.80       38.90     36.50 o
 -13   3   4      555.14      767.48     47.33 o
 -11   3   4    16459.83    16028.88    289.57 o
  -9   3   4      235.76      392.98     77.00 o
  -7   3   4      498.06      430.72     96.68 o
  -5   3   4     2323.22     2917.05    259.82 o
  -3   3   4      120.04      215.66     88.59 o
  -1   3   4      391.24      546.21    104.98 o
   1   3   4    14380.28    16293.51    401.66 o
   3   3   4     1918.59     2318.00    108.28 o
   5   3   4     4708.74     5596.59    148.65 o
   7   3   4     1619.80     1612.45     78.78 o
   9   3   4       10.71       85.07     39.53 o
  11   3   4      121.52      217.93     39.70 o
  13   3   4        6.95       58.15     38.78 o
  15   3   4      293.31      287.97     47.31 o
  17   3   4      213.85      178.73     50.70 o
  19   3   4     1002.95      955.16     89.52 o
  21   3   4       74.55       11.09     60.52 o
  23   3   4       44.46      -40.22     61.74 o
  25   3   4     2210.78     1836.57    114.62 o
  27   3   4      244.47       58.47     67.59 o
  29   3   4     5380.32     4839.78    189.90 o
  31   3   4     1332.14     1007.49    118.10 o
  33   3   4     1125.02     1091.55    102.31 o
  35   3   4      730.26      733.86     99.79 o
  37   3   4        0.01       49.03     74.08 o
  39   3   4       37.90       43.93     73.22 o
  41   3   4        0.38        6.22     77.76 o
  43   3   4     2171.72     1931.30    179.00 o
  45   3   4     1632.74     1543.92    140.74 o
  47   3   4     1051.00      858.27    118.07 o
  49   3   4      152.92      342.02    131.53 o
  51   3   4      161.35      -23.94    100.00 o
  53   3   4      389.30      321.82    116.67 o
  55   3   4      553.30      290.00    116.02 o
  57   3   4      107.26       80.84    109.92 o
  59   3   4      117.94      163.21    124.84 o
  61   3   4     1174.31      916.49    226.21 o
  63   3   4      161.66      364.10    135.46 o
 -52   4   4     1145.02      917.71    140.05 o
 -50   4   4       43.56      148.78    109.05 o
 -48   4   4      426.14      554.62    119.65 o
 -46   4   4      336.12      368.09    106.72 o
 -44   4   4       30.70       86.25     97.45 o
 -42   4   4       60.15      274.94    121.22 o
 -40   4   4       79.44      182.81    119.35 o
 -38   4   4     1958.45     1626.31    145.24 o
 -36   4   4      957.51      902.42    113.90 o
 -34   4   4      430.36      322.59     94.03 o
 -32   4   4     1884.09     1502.94    123.73 o
 -30   4   4      690.90      468.65    108.86 o
 -28   4   4     1097.47      854.24    133.77 o
 -26   4   4      436.46      321.60     85.77 o
 -24   4   4      110.85      165.56     83.81 o
 -22   4   4       25.82      174.12     71.78 o
 -20   4   4     3193.33     3807.72    158.30 o
 -18   4   4     4665.81     4617.93    169.81 o
 -16   4   4       11.99       -1.35     67.51 o
 -14   4   4      467.82      476.69    150.69 o
 -12   4   4      935.30      899.84    217.66 o
 -10   4   4      637.98      881.25    166.37 o
  -8   4   4       68.50      214.08    118.11 o
  -6   4   4      935.87      841.46    142.05 o
  -4   4   4      900.52      878.16    141.46 o
  -2   4   4       67.02      189.76    112.77 o
   0   4   4     1424.02     1350.77    220.07 o
   2   4   4      958.72     1048.59    151.27 o
   4   4   4      300.51      364.37    117.73 o
   6   4   4      327.74      330.07    134.74 o
   8   4   4      113.35       42.42     82.91 o
  10   4   4        8.92       94.70     89.02 o
  12   4   4     1437.35     1451.70    142.72 o
  14   4   4       48.50       14.16     86.10 o
  16   4   4      358.79      385.33    120.47 o
  18   4   4     8298.45     8456.94    258.70 o
  20   4   4     2514.54     2895.75    151.95 o
  22   4   4       46.98      116.29     82.85 o
  24   4   4      805.79      644.78    105.18 o
  26   4   4      289.52      431.63     97.28 o
  28   4   4     1552.85     1495.01    113.89 o
  30   4   4     2120.65     2204.33    139.83 o
  32   4   4     4180.23     4088.96    239.45 o
  34   4   4      395.80      377.93    102.16 o
  36   4   4     2423.40     2581.85    170.70 o
  38   4   4      249.47      375.38    107.55 o
  40   4   4      434.58      576.43    112.80 o
  42   4   4        3.28      325.30    110.90 o
  44   4   4     1065.11      954.39    142.80 o
  46   4   4      387.45      335.29    120.35 o
  48   4   4       22.81      202.51    113.39 o
 -19   5   4      128.49      235.36    154.25 o
 -17   5   4      668.87      332.57    285.33 o
 -15   5   4       51.52       38.10    186.81 o
 -13   5   4        1.77     -135.85    176.18 o
 -11   5   4       95.94      153.96    185.58 o
  -9   5   4       99.32      541.61    285.52 o
  -7   5   4      119.84      566.25    243.35 o
  -5   5   4       16.07      436.29    310.10 o
  -3   5   4      457.41      306.10    301.02 o
  -1   5   4        2.58     -317.74    255.68 o
   1   5   4      592.17      669.82    615.75 o
   3   5   4      100.69     -159.79    270.40 o
   5   5   4       19.21       94.80    216.27 o
   7   5   4       79.29      235.00    240.77 o
   9   5   4       71.57      683.13    236.12 o
  11   5   4      294.53      378.35    245.51 o
  13   5   4     5207.24     5008.65    364.92 o
  15   5   4     2850.39     2849.93    247.50 o
 -81   1   5      133.50      273.55    159.84 o
 -79   1   5     3994.78     3337.76    263.62 o
 -77   1   5        9.40      384.79    111.96 o
 -75   1   5     5399.06     5433.69    309.18 o
 -73   1   5      949.81     1088.11    135.79 o
 -71   1   5     2677.18     3283.87    202.76 o
 -69   1   5     1944.85     2526.21    184.21 o
 -67   1   5    10753.31    11125.57    351.14 o
 -65   1   5     1777.70     1411.27    118.02 o
 -63   1   5     2451.94     2724.62    133.74 o
 -61   1   5    16888.53    16086.30    360.40 o
 -59   1   5     1124.49     1905.01    118.48 o
 -57   1   5     2484.12     2767.31    114.24 o
 -55   1   5     3648.71     3751.13    155.01 o
 -53   1   5    12186.77    11570.84    249.58 o
 -51   1   5    25381.37    24411.91    453.33 o
 -49   1   5    17397.99    17220.06    334.98 o
 -47   1   5     5190.40     4801.93    173.31 o
 -45   1   5      652.58      577.93     63.70 o
 -43   1   5      296.40      424.45     48.58 o
 -41   1   5     2355.49     2199.67     74.37 o
 -39   1   5      984.96      951.80     47.41 o
 -37   1   5    14810.32    15762.47    255.29 o
 -35   1   5        9.19       27.82     26.78 o
 -33   1   5     4678.55     4791.83    106.24 o
 -31   1   5     2525.89     2726.75     92.63 o
 -29   1   5     6716.88     6578.17    137.62 o
 -27   1   5     7876.43     6853.44    142.96 o
 -25   1   5      196.26       83.54     43.29 o
 -23   1   5     1726.47     1638.01     83.03 o
 -21   1   5      937.50      995.87     66.95 o
 -19   1   5      812.78      996.78     55.53 o
 -17   1   5       17.69       -8.22     34.59 o
 -15   1   5       48.48      -49.68     24.84 o
 -13   1   5    13786.49    14230.88    240.28 o
 -11   1   5     7018.81     6721.98    149.44 o
  -9   1   5    36416.21    33961.69    632.75 o
  -7   1   5    11847.95    11412.82    256.87 o
  -5   1   5     5223.67     4648.34    137.40 o
  -3   1   5     2043.94     2156.74     83.23 o
  -1   1   5     4577.54     5939.50    137.24 o
   1   1   5     4223.35     3493.12    114.69 o
   3   1   5    11376.83    10762.93    207.27 o
   5   1   5    23620.37    26129.79    437.13 o
   7   1   5      285.99      149.26     39.27 o
   9   1   5     1315.46     1170.90     54.54 o
  11   1   5     6446.29     6647.62    123.86 o
  13   1   5      223.82      278.20     31.98 o
  15   1   5     2229.81     2046.54     62.35 o
  17   1   5     8078.78     8198.60    149.14 o
  19   1   5    16518.43    16088.54    259.18 o
  21   1   5    41386.64    41810.43    622.57 o
  23   1   5    10224.27    10817.51    172.88 o
  25   1   5    11720.25    11899.21    194.58 o
  27   1   5    10108.11     9626.78    156.50 o
  29   1   5     8194.28     8462.04    143.55 o
  31   1   5     5736.50     6425.08    124.65 o
  33   1   5     7814.34     7002.01    136.74 o
  35   1   5     4209.51     5061.38    110.46 o
  37   1   5     4923.73     5235.94    116.65 o
  39   1   5       77.04      138.45     35.58 o
  41   1   5       38.79       23.13     34.98 o
  43   1   5     1030.27     1157.32     80.37 o
  45   1   5      823.30      733.31     60.13 o
  47   1   5      417.49      375.11     54.34 o
  49   1   5      179.99      128.33     56.72 o
  51   1   5      492.80      298.35     55.36 o
  53   1   5      717.03      477.47     57.06 o
  55   1   5      250.97      227.93     55.37 o
  57   1   5     3295.92     3045.83    139.46 o
  59   1   5      957.92     1041.09     92.09 o
  61   1   5     1511.59     1454.31    107.01 o
  63   1   5      180.24      340.95     80.99 o
  65   1   5      105.71      157.81     77.54 o
  67   1   5      580.64      478.19    126.50 o
  69   1   5      775.84     1044.50    152.11 o
  71   1   5      242.27      494.18    128.18 o
  73   1   5      709.56      513.93    137.57 o
  75   1   5       57.47       81.08    152.73 o
  77   1   5       17.83      107.13    162.73 o
 -76   2   5      282.10      533.68    122.85 o
 -74   2   5       12.10       47.65    108.24 o
 -72   2   5      336.42      394.08    114.84 o
 -70   2   5      160.19      125.07    100.00 o
 -68   2   5       77.81      161.78     94.74 o
 -66   2   5      315.91      346.40     97.64 o
 -64   2   5     1019.42     1256.49    158.87 o
 -62   2   5     2140.77     2541.75    162.93 o
 -60   2   5     2073.15     2029.96    147.02 o
 -58   2   5      147.22       92.40     80.73 o
 -56   2   5       54.04      285.15     81.36 o
 -54   2   5     1046.37     1268.10    114.42 o
 -52   2   5       95.66      532.65     86.07 o
 -50   2   5     1493.18     1617.69    123.49 o
 -48   2   5      411.05      711.74    129.23 o
 -46   2   5     6589.05     6410.25    224.13 o
 -44   2   5     8831.88     8646.12    252.39 o
 -42   2   5    11767.91    11583.97    299.18 o
 -40   2   5     1603.36     1611.16    108.38 o
 -38   2   5       24.00      345.88     95.84 o
 -36   2   5      336.91      124.94     61.43 o
 -34   2   5     1901.78     1850.37    140.81 o
 -32   2   5    17105.20    17493.55    370.70 o
 -30   2   5      153.47      254.31     47.67 o
 -28   2   5       35.53       39.83     45.85 o
 -26   2   5     8452.50     9100.98    197.56 o
 -24   2   5    35084.81    37017.13    611.68 o
 -22   2   5    42999.90    44740.34    737.52 o
 -20   2   5      179.44      890.56     78.08 o
 -18   2   5      644.42      451.60     46.65 o
 -16   2   5      293.11      246.19     58.39 o
 -14   2   5     4204.82     4483.71    127.63 o
 -12   2   5    27912.81    29757.20    516.73 o
 -10   2   5    23712.89    24764.56    448.00 o
  -8   2   5     4920.24     6173.21    128.65 o
  -6   2   5     2314.35     2286.19     73.55 o
  -4   2   5     4565.12     5813.61    121.40 o
  -2   2   5     2968.21     3136.46    117.07 o
   0   2   5    18769.26    21062.62    380.94 o
   2   2   5     5123.37     5066.35    119.01 o
   4   2   5     4146.13     3670.19    104.72 o
   6   2   5      668.16      681.11     55.33 o
   8   2   5      926.56      928.74     51.47 o
  10   2   5    10177.03     9744.00    192.27 o
  12   2   5     7862.82     8396.97    168.90 o
  14   2   5    14326.28    14728.34    241.39 o
  16   2   5     1377.52     1748.09     68.07 o
  18   2   5       62.31      -32.00     33.26 o
  20   2   5      209.06      141.70     37.53 o
  22   2   5     1835.05     1643.41     74.45 o
  24   2   5      915.64     1003.90     59.22 o
  26   2   5     1863.60     1606.19     86.68 o
  28   2   5     3387.81     3174.69    128.59 o
  30   2   5     2878.51     3010.38    126.01 o
  32   2   5     2155.82     2104.40    103.45 o
  34   2   5      511.95      401.99     69.12 o
  36   2   5      224.77       91.05     65.03 o
  38   2   5     1477.90     1348.57    117.20 o
  40   2   5     2013.83     2440.62    223.79 o
  42   2   5     1126.44      966.41    105.51 o
  44   2   5      542.45      573.96     93.12 o
  46   2   5       16.43      161.04     78.41 o
  48   2   5        5.80       53.60     74.32 o
  50   2   5      299.00      150.48     84.65 o
  52   2   5       85.68      213.21     86.58 o
  54   2   5      376.17      300.83     91.92 o
  56   2   5       91.48      -21.02     86.27 o
  58   2   5      465.47      497.90    114.53 o
  60   2   5      534.31      447.05    104.73 o
  62   2   5      842.83      756.13    118.82 o
  64   2   5      762.51      697.70    118.28 o
  66   2   5     1675.08     1619.80    154.71 o
  68   2   5        9.45      194.07    106.91 o
  70   2   5     2437.93     2500.92    183.40 o
  72   2   5       90.49      439.17    149.25 o
 -67   3   5       81.47       33.51    118.39 o
 -65   3   5      188.60      273.54    124.81 o
 -63   3   5      721.18      757.03    159.49 o
 -61   3   5     1956.13     1923.35    208.69 o
 -59   3   5        0.04       32.59    149.59 o
 -57   3   5     1426.75     1131.06    173.61 o
 -55   3   5      194.86      261.53    106.98 o
 -53   3   5     1256.17     1348.70    142.93 o
 -51   3   5      383.59      325.50     93.66 o
 -49   3   5      783.29      709.48    108.95 o
 -47   3   5     3185.93     3179.63    169.56 o
 -45   3   5      156.55      232.82    116.74 o
 -43   3   5       32.84       91.56     75.85 o
 -41   3   5       18.47      128.36     75.41 o
 -39   3   5     2725.68     2645.36    147.67 o
 -37   3   5     3239.44     4041.61    189.54 o
 -35   3   5     3154.23     3469.33    215.81 o
 -33   3   5     3951.26     4452.25    437.84 o
 -31   3   5     6170.17     6299.81    208.74 o
 -29   3   5    24146.28    23513.79    536.05 o
 -27   3   5    12845.97    13225.00    345.86 o
 -25   3   5     1514.80     1505.86    163.28 o
 -23   3   5    24683.81    24716.75    519.86 o
 -21   3   5      159.47      593.79     71.26 o
 -19   3   5      466.01      614.90     59.96 o
 -17   3   5    10209.60    10003.36    212.65 o
 -15   3   5     5027.16     5224.82    120.20 o
 -13   3   5      203.03      373.27     55.43 o
 -11   3   5     1381.38     1715.45     69.58 o
  -9   3   5    10726.91    11524.99    230.65 o
  -7   3   5     1411.72     1910.36     84.43 o
  -5   3   5     5986.95     6564.98    223.60 o
  -3   3   5     1352.52     1284.05     82.57 o
  -1   3   5       45.03      126.25     44.16 o
   1   3   5     1826.09     1740.70    123.49 o
   3   3   5      709.55      790.28     73.98 o
   5   3   5      266.14      458.25     54.26 o
   7   3   5     9300.83    10158.06    207.94 o
   9   3   5        1.09       53.08     36.41 o
  11   3   5      118.04      155.49     40.41 o
  13   3   5     1752.09     1695.15     80.25 o
  15   3   5     1029.75     1090.12     67.86 o
  17   3   5      207.13      306.83     63.22 o
  19   3   5       30.93       59.40     61.51 o
  21   3   5        0.25       43.09     86.67 o
  23   3   5      128.19        7.18    102.66 o
  25   3   5        3.17     -106.37     58.82 o
  27   3   5        2.77     -145.65     74.60 o
  29   3   5      924.33      887.96    115.42 o
  31   3   5     1569.62     1265.94    172.48 o
  33   3   5     2011.28     2296.47    136.73 o
  35   3   5      851.85      975.52    104.36 o
  37   3   5      264.67      267.22    107.92 o
  39   3   5      624.87      511.13     92.56 o
  41   3   5      928.72      932.27    124.29 o
  43   3   5     2368.43     2138.29    148.23 o
  45   3   5      554.36      531.71    106.69 o
  47   3   5       14.52      143.26    101.22 o
  49   3   5      285.44      209.49    107.20 o
  51   3   5       24.41       17.10    105.69 o
  53   3   5      478.66      425.66    126.00 o
  55   3   5      246.86      462.81    123.81 o
  57   3   5      807.50      966.23    148.66 o
  59   3   5     2095.35     2571.94    257.32 o
  61   3   5       61.37      123.24    118.11 o
  63   3   5      279.36      302.43    128.59 o
 -52   4   5        4.19      195.43    111.06 o
 -50   4   5       92.59       87.48    103.81 o
 -48   4   5      465.04      260.30    109.29 o
 -46   4   5      414.18      481.21    114.61 o
 -44   4   5       62.40      324.89    108.90 o
 -42   4   5       25.00      445.07    113.46 o
 -40   4   5      224.34      411.64    108.18 o
 -38   4   5      550.09      864.86    128.68 o
 -36   4   5      932.72      732.70    104.86 o
 -34   4   5        5.99      286.69    123.58 o
 -32   4   5      295.65      222.86     88.15 o
 -30   4   5      493.19      598.03     99.65 o
 -28   4   5     2169.23     2092.85    153.30 o
 -26   4   5     1651.72     1498.32    127.93 o
 -24   4   5     1124.40     1086.82    103.03 o
 -22   4   5      362.69      465.58     80.94 o
 -20   4   5        0.01      -17.89    111.16 o
 -18   4   5       14.21       51.43     58.15 o
 -16   4   5      165.53      243.28     83.33 o
 -14   4   5      295.83      365.72     83.89 o
 -12   4   5       43.63       53.97     94.72 o
 -10   4   5      472.69      382.22    129.21 o
  -8   4   5       72.19       96.16    126.95 o
  -6   4   5       84.81       48.02    115.52 o
  -4   4   5     1695.93     2018.27    201.35 o
  -2   4   5      365.07      390.74    123.21 o
   0   4   5      180.44      211.60    121.38 o
   2   4   5       21.05       20.76    116.40 o
   4   4   5      211.41      258.35     98.98 o
   6   4   5       16.30      112.68     88.36 o
   8   4   5      498.60      576.55    129.52 o
  10   4   5        0.56      140.93     92.59 o
  12   4   5      171.01      310.53    117.04 o
  14   4   5     1372.17     1288.28    140.21 o
  16   4   5      502.52      616.55     89.11 o
  18   4   5      534.52      643.56    116.75 o
  20   4   5      571.41      415.06     94.97 o
  22   4   5       71.86      285.45    116.11 o
  24   4   5     5740.99     6069.06    228.25 o
  26   4   5     2001.82     1936.12    136.03 o
  28   4   5        2.65       39.69    119.97 o
  30   4   5      234.86      120.85     86.80 o
  32   4   5       64.93      303.14     98.49 o
  34   4   5      237.99      355.99    103.90 o
  36   4   5     3456.94     3258.23    197.04 o
  38   4   5        1.76      136.36     97.01 o
  40   4   5        0.47      129.36     97.62 o
  42   4   5       12.80        8.22     95.63 o
  44   4   5      442.12      316.24    112.74 o
  46   4   5       31.36      245.69    108.14 o
 -17   5   5       32.34       56.83    187.12 o
 -15   5   5       59.20      296.98    227.96 o
 -13   5   5       52.95     -101.71    306.42 o
 -11   5   5     1260.93     1216.34    336.79 o
  -9   5   5     1111.56      624.26    307.13 o
  -7   5   5      554.80      492.81    280.75 o
  -5   5   5       22.86      128.46    289.11 o
  -3   5   5       84.46      422.46    449.57 o
  -1   5   5        0.44     -123.95    281.90 o
   1   5   5       32.87     -166.76    269.94 o
   3   5   5       50.83       87.99    221.86 o
   5   5   5       18.51       93.59    228.16 o
   7   5   5      760.13     1119.11    380.57 o
   9   5   5     3428.90     3682.65    402.73 o
  11   5   5       31.34      137.31    224.91 o
  13   5   5     3749.71     4625.63    313.47 o
 -84   0   6     2067.80     1610.62    395.27 o
 -82   0   6        4.01      117.25    163.92 o
 -80   0   6      423.71      701.57    182.59 o
 -78   0   6      335.74      357.81    160.82 o
 -76   0   6      974.02      941.03    250.86 o
 -74   0   6       89.32      213.43    175.95 o
 -72   0   6     1649.26     1978.70    230.73 o
 -70   0   6        8.38      557.79    146.98 o
 -68   0   6        3.70     1539.63    193.40 o
 -66   0   6    77698.01    73922.63   2767.84 o
 -64   0   6       70.47      971.50    154.83 o
 -62   0   6     4402.30     4257.65    295.75 o
 -60   0   6     1116.42     1449.78    183.91 o
 -58   0   6     4090.27     4094.84    192.68 o
 -56   0   6      436.12      803.86     88.67 o
 -54   0   6    33743.45    33819.24    684.88 o
 -52   0   6      159.51      367.80     96.57 o
 -50   0   6      365.88      460.07     63.40 o
 -48   0   6     7483.47     7147.72    185.76 o
 -46   0   6       76.57      158.44     49.61 o
 -44   0   6      668.10     1000.63     90.52 o
 -42   0   6   110753.43   107957.23   2001.85 o
 -40   0   6     2788.36     3203.68    129.03 o
 -38   0   6      952.88      911.71     66.44 o
 -36   0   6     4537.98     4733.02    161.39 o
 -34   0   6      829.39      762.64     82.75 o
 -32   0   6      116.67       79.81     45.25 o
 -30   0   6    20819.42    19917.62    467.65 o
 -28   0   6      116.77      102.92     37.13 o
 -26   0   6       45.59       64.39     35.49 o
 -24   0   6       23.92      -59.07     30.94 o
 -22   0   6       31.22       58.49     34.18 o
 -20   0   6    13256.30    12225.46    275.80 o
 -18   0   6   133869.14   128737.18   2952.62 o
 -16   0   6     8252.29     6646.54    181.63 o
 -14   0   6      246.12      320.66     42.93 o
 -12   0   6    33253.09    29737.89    655.11 o
 -10   0   6     3053.38     2358.32     79.04 o
  -8   0   6    11232.12     9059.99    207.02 o
  -6   0   6   118123.09   107708.67   2213.32 o
  -4   0   6    12381.39     8911.55    205.13 o
  -2   0   6    18989.29    15777.26    367.11 o
   0   0   6   192533.55   187101.66   4372.11 o
   2   0   6    15887.37    12386.19    319.10 o
   4   0   6     1646.28     1347.12     69.56 o
   6   0   6      163.96      265.19     61.72 o
   8   0   6     1488.66     1252.22     64.50 o
  10   0   6      280.60      224.19     47.02 o
  12   0   6     5300.34     5275.30    129.98 o
  14   0   6      927.86      927.99     56.96 o
  16   0   6      969.82     1148.12     57.49 o
  18   0   6      237.63       47.03     34.75 o
  20   0   6       21.74       78.45     35.64 o
  22   0   6    23357.13    22638.52    509.98 o
  24   0   6    77861.52    78725.49   1751.14 o
  26   0   6    20013.91    19359.93    470.47 o
  28   0   6    26044.01    28907.35    681.62 o
  30   0   6   123006.15   135956.58   2622.76 o
  32   0   6    25958.14    27548.98    575.26 o
  34   0   6     5076.37     5562.74    164.17 o
  36   0   6     3530.47     3162.73    120.10 o
  38   0   6      172.42      162.27     46.39 o
  40   0   6     3089.24     2755.68    118.04 o
  42   0   6     4059.25     3384.13    139.11 o
  44   0   6     2736.80     2557.83    125.77 o
  46   0   6      727.42      574.85     96.11 o
  48   0   6      288.49      180.40     69.83 o
  50   0   6     1512.02     1253.29    134.03 o
  52   0   6        6.49       92.69     74.71 o
  54   0   6      105.06      203.82     99.26 o
  56   0   6      308.86      344.02    110.57 o
  58   0   6     5324.61     5719.27    306.54 o
  60   0   6     6482.81     6841.48    335.61 o
  62   0   6      904.19     1203.10    180.65 o
  64   0   6     8470.27     8512.03    488.16 o
  66   0   6     4406.34     4443.98    313.70 o
  68   0   6     4395.02     3973.94    299.68 o
  70   0   6        0.06      148.49    131.17 o
  72   0   6     1751.60     1857.88    278.04 o
  74   0   6       11.34       88.49    175.86 o
  76   0   6     1234.66     1205.61    251.99 o
 -81   1   6      356.59      343.46    147.39 o
 -79   1   6       59.72      269.40    135.60 o
 -77   1   6     3763.85     4032.60    232.39 o
 -75   1   6     1489.55     1708.51    159.53 o
 -73   1   6     4864.72     5683.02    378.04 o
 -71   1   6    11673.40    11448.86    432.69 o
 -69   1   6     2885.31     3283.32    161.83 o
 -67   1   6      120.30      281.74     76.01 o
 -65   1   6      196.66      662.01     84.59 o
 -63   1   6       48.48      459.56     88.69 o
 -61   1   6      655.13      865.84     80.90 o
 -59   1   6    10725.84    11217.64    256.95 o
 -57   1   6      540.88      522.44     65.00 o
 -55   1   6     1053.11     1239.98     88.32 o
 -53   1   6       19.64      123.38     50.91 o
 -51   1   6      136.36      488.99     59.12 o
 -49   1   6     3505.79     3485.18    117.58 o
 -47   1   6      780.52     1040.45     69.34 o
 -45   1   6     1922.71     1695.66     84.93 o
 -43   1   6     3322.16     4308.05    116.67 o
 -41   1   6     2051.55     2066.94     73.27 o
 -39   1   6      525.08      457.78     51.56 o
 -37   1   6    10995.31    11210.71    186.25 o
 -35   1   6       46.06       67.89     31.74 o
 -33   1   6     6408.14     6340.92    129.35 o
 -31   1   6      616.33      916.89     65.14 o
 -29   1   6     4563.37     4734.15    115.06 o
 -27   1   6      132.74      138.81     48.09 o
 -25   1   6     7753.59     7899.99    157.13 o
 -23   1   6     1252.88     1151.76     47.31 o
 -21   1   6      989.15      702.03     50.69 o
 -19   1   6     4742.46     5375.79    120.36 o
 -17   1   6     2214.26     2479.36     68.84 o
 -15   1   6     2811.59     2499.63     65.93 o
 -13   1   6     9593.38     9649.09    165.67 o
 -11   1   6     3141.73     2638.56     74.07 o
  -9   1   6     2871.47     2812.09    124.01 o
  -7   1   6    28449.43    29325.56    556.59 o
  -5   1   6      422.90      275.34     45.82 o
  -3   1   6       54.66       15.92     36.55 o
  -1   1   6    41848.09    43134.90    746.00 o
   1   1   6    35166.52    32701.92    522.52 o
   3   1   6     1189.76     1206.19     48.54 o
   5   1   6    34745.18    33984.81    504.26 o
   7   1   6     5268.03     4767.68    108.23 o
   9   1   6      865.29      617.84     52.49 o
  11   1   6     5731.46     6558.58    117.81 o
  13   1   6     5140.82     4543.14     89.14 o
  15   1   6     9239.11     7897.18    141.41 o
  17   1   6     1239.40     1370.69     54.93 o
  19   1   6      519.02      404.12     35.50 o
  21   1   6     9496.89     9816.20    164.06 o
  23   1   6    31041.96    34047.28    489.43 o
  25   1   6     1798.81     2040.55     60.56 o
  27   1   6     1191.69     1138.48     49.22 o
  29   1   6     2585.57     3133.38     81.31 o
  31   1   6        0.43       14.74     29.79 o
  33   1   6     7746.76     7448.55    149.72 o
  35   1   6       51.66      490.32     50.34 o
  37   1   6    14797.63    14659.29    251.37 o
  39   1   6     1765.94     1981.02    109.38 o
  41   1   6     5203.46     5642.06    141.14 o
  43   1   6        0.88        0.66     37.90 o
  45   1   6       39.87      -20.22     37.79 o
  47   1   6     3204.11     3003.88    127.54 o
  49   1   6       34.93      105.29     44.79 o
  51   1   6      331.43      288.89     51.50 o
  53   1   6      359.37      418.56     70.79 o
  55   1   6     1376.87     1511.41    113.00 o
  57   1   6        1.12       82.52     69.18 o
  59   1   6       58.73      233.44     70.85 o
  61   1   6      619.42      543.96     86.00 o
  63   1   6       28.60       59.44     80.66 o
  65   1   6     1409.95     1491.49    144.41 o
  67   1   6        0.17      137.63    112.56 o
  69   1   6      189.99      253.34    118.26 o
  71   1   6      145.52      220.68    122.50 o
  73   1   6        5.43      177.16    127.39 o
  75   1   6        0.14      -46.80    147.82 o
 -76   2   6      234.29      897.60    135.63 o
 -74   2   6      209.61      392.05    113.36 o
 -72   2   6      963.77     1034.19    134.01 o
 -70   2   6     1220.85      877.10    136.96 o
 -68   2   6        0.50      189.38     96.06 o
 -66   2   6      437.35      592.48    107.86 o
 -64   2   6       57.06      364.50     95.13 o
 -62   2   6     3939.73     4531.66    203.99 o
 -60   2   6     1124.33     1420.88    128.59 o
 -58   2   6       32.49       48.15     78.41 o
 -56   2   6     1572.29     1727.01    127.71 o
 -54   2   6     3890.91     3696.07    169.65 o
 -52   2   6     6109.36     5848.62    208.31 o
 -50   2   6      922.07     2079.75    183.30 o
 -48   2   6     4080.20     3763.51    170.96 o
 -46   2   6       24.40      285.10     73.94 o
 -44   2   6     8166.16     7935.45    240.46 o
 -42   2   6     5699.21     6239.10    210.25 o
 -40   2   6     7237.29     6578.08    234.19 o
 -38   2   6    11370.02    11022.44    283.52 o
 -36   2   6      284.27      193.15     80.20 o
 -34   2   6     3080.19     3013.33    137.43 o
 -32   2   6     5936.09     6413.27    192.93 o
 -30   2   6        5.12        1.97     42.02 o
 -28   2   6    13879.28    13192.74    260.21 o
 -26   2   6     4666.42     5012.56    137.85 o
 -24   2   6     2802.69     3005.85     84.50 o
 -22   2   6    12468.99    12385.32    230.84 o
 -20   2   6     8554.96     9467.65    178.68 o
 -18   2   6     3599.34     3774.52    115.00 o
 -16   2   6      241.36      290.37     48.40 o
 -14   2   6    34436.41    35197.71    609.02 o
 -12   2   6      443.64      539.59     44.22 o
 -10   2   6    10464.93    10208.45    191.56 o
  -8   2   6     1622.84     2101.65     78.09 o
  -6   2   6     1717.05     1872.47     85.91 o
  -4   2   6      260.51      208.75     33.17 o
  -2   2   6      148.20      112.25     30.21 o
   0   2   6     4255.67     4981.22    108.13 o
   2   2   6    10872.47    10919.91    204.94 o
   4   2   6      138.80      216.18     34.23 o
   6   2   6      142.84      251.24     39.27 o
   8   2   6     4371.89     4510.98    129.56 o
  10   2   6      968.77      893.41     54.78 o
  12   2   6      715.44      682.50    109.92 o
  14   2   6     7415.12     7031.42    134.46 o
  16   2   6     3815.39     3651.05     89.29 o
  18   2   6     3342.12     3551.31     91.46 o
  20   2   6      246.00      116.32     50.35 o
  22   2   6      438.17      445.35     71.97 o
  24   2   6     1873.45     2118.39    134.55 o
  26   2   6      809.67      963.41     81.83 o
  28   2   6     1133.19     1337.80     85.28 o
  30   2   6       56.32       25.22     49.63 o
  32   2   6      414.37      290.33     72.26 o
  34   2   6     1754.21     1998.36    126.18 o
  36   2   6     3553.97     3100.87    156.32 o
  38   2   6       26.94       -2.23     64.10 o
  40   2   6      876.59      803.23    120.92 o
  42   2   6      368.36      260.74     95.39 o
  44   2   6      437.51      709.70     96.53 o
  46   2   6      131.79      134.69     79.46 o
  48   2   6     5688.90     5693.72    218.18 o
  50   2   6      226.49      417.56     92.85 o
  52   2   6      354.70      295.51     92.04 o
  54   2   6      919.91     1055.33    119.36 o
  56   2   6     2415.37     2109.43    153.94 o
  58   2   6       13.85       89.94     91.76 o
  60   2   6      196.43      258.86     93.02 o
  62   2   6      412.11      260.52    101.48 o
  64   2   6      193.56       83.28     97.03 o
  66   2   6     1935.75     2309.19    174.36 o
  68   2   6     6439.98     6344.58    342.46 o
  70   2   6       72.08      190.99    125.46 o
 -67   3   6     1553.38     1424.67    199.96 o
 -65   3   6       74.16       22.74    114.38 o
 -63   3   6     2762.52     3009.82    222.78 o
 -61   3   6       37.03      513.75    127.20 o
 -59   3   6       20.43      225.72    115.17 o
 -57   3   6      220.45       31.63     99.35 o
 -55   3   6      622.73      667.99    132.65 o
 -53   3   6      679.98      752.17    122.99 o
 -51   3   6      238.22      351.12     95.70 o
 -49   3   6      188.29      321.59     90.22 o
 -47   3   6      727.54      724.86    104.20 o
 -45   3   6     1047.39      830.94    113.83 o
 -43   3   6      307.19      469.80     89.57 o
 -41   3   6      551.29      932.84    109.44 o
 -39   3   6     4432.85     4330.33    210.81 o
 -37   3   6     6111.86     6899.60    282.54 o
 -35   3   6      171.17      320.94     77.91 o
 -33   3   6    36075.78    36579.76    799.46 o
 -31   3   6     5989.82     5671.20    236.58 o
 -29   3   6     7170.75     7702.39    242.38 o
 -27   3   6     5030.47     5302.27    181.20 o
 -25   3   6      287.79      389.33     95.57 o
 -23   3   6     6056.14     5670.72    195.63 o
 -21   3   6    28704.17    28769.65    653.97 o
 -19   3   6       58.12      137.40     59.40 o
 -17   3   6     1611.63     2038.33     93.72 o
 -15   3   6     1903.85     2095.69     79.31 o
 -13   3   6      158.59      181.28     41.38 o
 -11   3   6     1695.84     1624.28     69.99 o
  -9   3   6      301.52      367.92     39.04 o
  -7   3   6     1255.82     1282.92     87.22 o
  -5   3   6      203.36      247.23     48.75 o
  -3   3   6      193.74      255.42     43.15 o
  -1   3   6      555.99      587.78     82.23 o
   1   3   6      555.08      498.92     47.76 o
   3   3   6      334.66      579.39     52.20 o
   5   3   6      381.27      448.71     45.65 o
   7   3   6      264.63      303.50     42.40 o
   9   3   6      462.53      580.56     58.21 o
  11   3   6        1.76       40.53     41.61 o
  13   3   6      833.13     1056.66     70.43 o
  15   3   6      140.36      241.88     56.37 o
  17   3   6      146.54      179.10     55.81 o
  19   3   6       21.52       23.74     64.04 o
  21   3   6      762.99      690.94    102.55 o
  23   3   6      181.61      278.81     91.27 o
  25   3   6      897.70      583.94    101.75 o
  27   3   6       66.60      -99.25     63.70 o
  29   3   6      676.51      625.58     87.86 o
  31   3   6       24.71       50.22     69.24 o
  33   3   6     1392.57     1408.95    115.51 o
  35   3   6     4349.46     4358.27    231.48 o
  37   3   6      109.76       75.00     74.39 o
  39   3   6     1202.79     1025.86    110.01 o
  41   3   6     1546.49     1441.65    126.62 o
  43   3   6        0.33       35.28     79.28 o
  45   3   6       10.52     -131.88     83.31 o
  47   3   6       38.25      173.77    105.69 o
  49   3   6        0.05       89.62    101.80 o
  51   3   6       89.44       28.46     99.36 o
  53   3   6        7.54      272.00    111.81 o
  55   3   6      167.83      154.74    114.51 o
  57   3   6       40.75       15.09    110.50 o
  59   3   6      693.01      724.51    143.92 o
  61   3   6      490.80      508.89    138.44 o
 -52   4   6     2472.66     1970.86    177.09 o
 -50   4   6        1.26      123.63    105.32 o
 -48   4   6      151.98      133.93    105.20 o
 -46   4   6      213.91      431.52    108.09 o
 -44   4   6     1221.11     1134.12    215.74 o
 -42   4   6      551.46      731.20    153.30 o
 -40   4   6      356.36      837.17    118.10 o
 -38   4   6     5923.69     5845.31    353.71 o
 -36   4   6     1444.60     1055.94    139.86 o
 -34   4   6     5353.63     4296.47    192.09 o
 -32   4   6     1452.83     1549.06    132.33 o
 -30   4   6      153.17      199.44     81.85 o
 -28   4   6      956.27     1298.07    120.53 o
 -26   4   6     5491.46     5354.81    211.46 o
 -24   4   6     1731.06     1658.32    120.42 o
 -22   4   6      889.60      936.88    129.45 o
 -20   4   6      245.50      245.66     70.80 o
 -18   4   6       75.08      128.30     66.40 o
 -16   4   6       20.85      133.98     66.00 o
 -14   4   6      585.10      502.18     98.62 o
 -12   4   6     1636.14     1781.00    165.60 o
 -10   4   6      818.78      895.84    151.19 o
  -8   4   6       38.35      226.60    127.22 o
  -6   4   6        1.05      125.42    115.63 o
  -4   4   6      455.61      256.95    114.57 o
  -2   4   6      453.67      424.02     99.59 o
   0   4   6      358.60      393.48     83.25 o
   2   4   6      114.52      295.57     91.90 o
   4   4   6       20.62      122.43    110.52 o
   6   4   6      472.37      420.78    103.70 o
   8   4   6      276.31      472.69    116.89 o
  10   4   6      379.77      317.21     85.86 o
  12   4   6       42.35       80.37     78.57 o
  14   4   6      427.19      382.65     87.89 o
  16   4   6      178.15      272.70     79.75 o
  18   4   6       95.25       55.75     78.87 o
  20   4   6       89.47      215.70     88.45 o
  22   4   6      192.41      112.44     85.98 o
  24   4   6      104.00      306.27     90.52 o
  26   4   6      781.84      842.36    101.05 o
  28   4   6       52.38      142.86     84.82 o
  30   4   6       72.34      106.88     84.02 o
  32   4   6      148.73      187.77     94.73 o
  34   4   6        5.47       81.60     92.13 o
  36   4   6       91.88      153.32     96.63 o
  38   4   6       66.04      227.85    100.42 o
  40   4   6      270.80      374.10    108.85 o
  42   4   6        1.61        9.35    123.26 o
  44   4   6       11.26      181.67    102.69 o
  46   4   6      446.17      367.37    118.76 o
 -17   5   6     1112.21      815.40    270.67 o
 -15   5   6      756.37      360.67    312.46 o
 -13   5   6      512.82      669.49    330.79 o
 -11   5   6      173.12       79.43    280.01 o
  -9   5   6       73.67      130.31    280.86 o
  -7   5   6      130.08     -197.16    358.99 o
  -5   5   6      632.47      951.07    406.64 o
  -3   5   6      543.29      242.70    315.24 o
  -1   5   6      212.20       77.35    367.40 o
   1   5   6       59.15      335.19    319.13 o
   3   5   6      668.86      451.77    248.85 o
   5   5   6      292.80      469.07    271.46 o
   7   5   6      546.90      647.51    269.84 o
   9   5   6     3401.59     3959.86    285.71 o
  11   5   6      289.72      425.63    198.58 o
 -81   1   7      504.90      404.45    145.51 o
 -79   1   7        3.78      216.49    140.05 o
 -77   1   7     3916.20     4163.89    238.81 o
 -75   1   7     3380.46     3737.78    262.10 o
 -73   1   7       92.62      421.47    131.56 o
 -71   1   7    10150.29    10066.36    348.56 o
 -69   1   7     2769.44     2930.65    152.49 o
 -67   1   7      784.90     1002.41     98.03 o
 -65   1   7     7985.45     8492.43    235.58 o
 -63   1   7     6068.21     6185.44    198.19 o
 -61   1   7     2732.80     2807.16    121.41 o
 -59   1   7     9593.07     9479.75    229.75 o
 -57   1   7      157.34      797.59     75.66 o
 -55   1   7        0.61      626.70     65.68 o
 -53   1   7     1010.03     1330.77     81.09 o
 -51   1   7     4816.92     5356.25    155.99 o
 -49   1   7     1539.07     1591.50     82.80 o
 -47   1   7     1224.01     1397.79     77.76 o
 -45   1   7     1911.78     1944.71     83.96 o
 -43   1   7    11084.69    11810.19    224.23 o
 -41   1   7     2888.10     3452.66     94.94 o
 -39   1   7      513.26      435.62     43.34 o
 -37   1   7      999.53     1481.12     57.12 o
 -35   1   7     1024.23     1147.86     59.69 o
 -33   1   7        2.66       44.59     26.70 o
 -31   1   7    31638.08    33359.57    511.62 o
 -29   1   7       10.94      -23.20     33.21 o
 -27   1   7       76.89      -69.50     34.75 o
 -25   1   7      623.34      286.54     73.45 o
 -23   1   7     9531.66     9173.23    173.95 o
 -21   1   7      198.64      289.53     33.74 o
 -19   1   7    44694.21    44553.89    682.85 o
 -17   1   7    24810.77    26935.17    423.86 o
 -15   1   7        0.36       -6.14     25.99 o
 -13   1   7       81.27       39.87     32.85 o
 -11   1   7     8944.23     9567.11    190.00 o
  -9   1   7    11845.51     9432.07    181.66 o
  -7   1   7    26425.30    22835.44    387.07 o
  -5   1   7    13588.71    13108.41    254.90 o
  -3   1   7     6135.40     4878.01    148.28 o
  -1   1   7    27891.21    24814.75    399.07 o
   1   1   7      191.37      235.46     30.77 o
   3   1   7     6789.35     5728.38    118.03 o
   5   1   7       96.35       98.76     26.90 o
   7   1   7    11836.82    11664.63    192.64 o
   9   1   7      418.83      325.19     31.32 o
  11   1   7    11113.67     9809.85    170.75 o
  13   1   7     2460.60     3139.85     80.34 o
  15   1   7     1602.85     1723.10     62.25 o
  17   1   7    10292.69    11150.98    189.32 o
  19   1   7    21012.76    25221.04    384.78 o
  21   1   7     3902.48     3855.71    103.56 o
  23   1   7     3741.16     4096.89    118.96 o
  25   1   7     7201.68     7894.02    139.04 o
  27   1   7       56.56      122.68     31.44 o
  29   1   7       12.13       52.11     29.86 o
  31   1   7      384.37      636.04     48.73 o
  33   1   7     1665.98     1545.84     61.20 o
  35   1   7      713.78      721.08     74.06 o
  37   1   7     1404.83     1302.17     83.24 o
  39   1   7     2169.35     2639.92     98.71 o
  41   1   7     1708.54     2156.39     94.32 o
  43   1   7     3330.71     3494.17    111.20 o
  45   1   7     1727.87     1750.06     86.16 o
  47   1   7     4440.31     4335.08    139.80 o
  49   1   7      229.98      175.34     52.23 o
  51   1   7       52.37       60.19     52.53 o
  53   1   7     5285.86     5425.08    174.98 o
  55   1   7     1312.62     1113.14     88.96 o
  57   1   7      210.89      242.17     75.61 o
  59   1   7     5746.09     5650.54    213.10 o
  61   1   7      455.20      202.37     86.51 o
  63   1   7      634.52      685.38    104.74 o
  65   1   7       17.84       52.51    111.11 o
  67   1   7      159.89      180.00    114.15 o
  69   1   7        9.01      106.30    146.05 o
  71   1   7     3655.59     3410.77    273.09 o
  73   1   7      767.13     1043.51    212.95 o
  75   1   7        7.81      318.03    175.37 o
 -76   2   7     7440.90     7240.90    292.37 o
 -74   2   7     1360.56     1246.89    154.11 o
 -72   2   7       21.23      174.79    105.07 o
 -70   2   7       65.62      408.28    108.98 o
 -68   2   7      544.64      506.14    108.73 o
 -66   2   7      602.99      823.53    112.65 o
 -64   2   7      980.91      885.67    127.56 o
 -62   2   7      139.95      123.77     87.91 o
 -60   2   7     1709.87     1772.75    137.98 o
 -58   2   7        4.28      142.28     81.30 o
 -56   2   7     3524.36     3245.41    165.11 o
 -54   2   7     1058.31     1048.60    105.66 o
 -52   2   7      134.16      485.88     90.40 o
 -50   2   7    13939.02    13999.69    357.28 o
 -48   2   7        5.92      471.86     86.90 o
 -46   2   7     1420.35     1239.35    119.44 o
 -44   2   7      222.68       83.29     67.46 o
 -42   2   7     1495.97     1464.78    109.19 o
 -40   2   7     2216.82     2355.16    183.47 o
 -38   2   7      141.55      180.10     65.94 o
 -36   2   7     2364.45     2724.57    138.75 o
 -34   2   7      817.63      584.16     78.32 o
 -32   2   7     3977.03     3900.69    135.20 o
 -30   2   7      312.29      325.90     51.33 o
 -28   2   7      450.58      406.82     46.91 o
 -26   2   7      628.15      508.54     47.28 o
 -24   2   7     7907.14     8544.14    173.49 o
 -22   2   7     1331.25     1557.03     60.45 o
 -20   2   7     7634.71     7808.29    149.29 o
 -18   2   7     3111.56     3344.34    103.57 o
 -16   2   7      139.62      173.86     39.82 o
 -14   2   7    12351.20    12558.70    239.84 o
 -12   2   7     5772.20     5901.63    138.37 o
 -10   2   7     8063.47     7639.16    155.81 o
  -8   2   7      325.82      534.50     45.79 o
  -6   2   7      704.10      676.29     43.82 o
  -4   2   7    11280.38    11263.45    199.47 o
  -2   2   7      948.28      999.59     47.95 o
   0   2   7     3245.01     3452.03     86.09 o
   2   2   7      210.09      376.17     38.27 o
   4   2   7    10737.22    10750.15    194.28 o
   6   2   7      114.89      126.40     34.13 o
   8   2   7     1267.45     1443.06     74.96 o
  10   2   7        8.17      339.70     93.96 o
  12   2   7       35.05       52.08     30.09 o
  14   2   7     6590.55     6565.99    128.35 o
  16   2   7       12.32      -60.42     30.21 o
  18   2   7       40.31      -27.00     33.15 o
  20   2   7      703.78      552.13     48.98 o
  22   2   7     4005.88     4064.37    108.38 o
  24   2   7       77.21       55.72     39.67 o
  26   2   7      143.10      123.61     49.13 o
  28   2   7      721.04      539.88     70.82 o
  30   2   7     1457.33     1279.86     92.37 o
  32   2   7      694.32      641.99     85.33 o
  34   2   7      373.53      285.29     67.25 o
  36   2   7       19.03       23.87     61.56 o
  38   2   7       10.00      -72.11     64.05 o
  40   2   7       23.73      -20.76     67.40 o
  42   2   7      768.38      961.15    172.99 o
  44   2   7      730.12      911.43    103.44 o
  46   2   7     1849.16     2022.37    150.73 o
  48   2   7      944.21     1016.72    110.95 o
  50   2   7     1083.11     1192.23    143.53 o
  52   2   7     2423.51     2185.94    149.87 o
  54   2   7       14.98       43.32     86.23 o
  56   2   7       90.71      265.18     95.10 o
  58   2   7       34.59       78.19     93.85 o
  60   2   7       64.10      148.26     97.82 o
  62   2   7       38.54      223.41    100.64 o
  64   2   7     2212.92     2314.29    215.98 o
  66   2   7       73.52      285.07    108.23 o
  68   2   7      602.61      704.06    137.01 o
  70   2   7        5.28      140.03    134.15 o
 -67   3   7     1501.36     1312.77    171.00 o
 -65   3   7      388.48      222.25    121.30 o
 -63   3   7        2.41      134.28    117.08 o
 -61   3   7     3397.14     3670.60    223.39 o
 -59   3   7      648.24      351.52    116.72 o
 -57   3   7       55.37       81.20    101.57 o
 -55   3   7       75.80      201.29    103.08 o
 -53   3   7      324.33      286.88    104.64 o
 -51   3   7     2998.46     2399.30    157.19 o
 -49   3   7     1975.75     1741.02    151.32 o
 -47   3   7      641.17      503.93     96.11 o
 -45   3   7       37.93      316.79     88.98 o
 -43   3   7     4573.66     4670.66    227.00 o
 -41   3   7     4008.96     3834.22    180.95 o
 -39   3   7       20.93       63.21     72.35 o
 -37   3   7      709.96     1197.88    128.25 o
 -35   3   7      502.35      646.50     87.43 o
 -33   3   7    23068.50    22500.49    525.26 o
 -31   3   7      969.14      957.35     92.93 o
 -29   3   7     3675.89     3187.55    145.58 o
 -27   3   7      341.36      310.45     69.06 o
 -25   3   7      228.12      205.85     61.98 o
 -23   3   7     1886.63     2091.51    125.43 o
 -21   3   7     5986.89     6378.84    229.71 o
 -19   3   7        0.79       53.48     43.37 o
 -17   3   7      303.25      258.20     49.78 o
 -15   3   7     8710.36     8772.51    205.53 o
 -13   3   7     1494.80     1722.33     72.98 o
 -11   3   7     1184.12     1322.58     58.94 o
  -9   3   7     6894.84     7069.76    151.30 o
  -7   3   7      437.60      595.80     53.48 o
  -5   3   7      121.02      177.54     36.00 o
  -3   3   7     1262.98     1221.04     53.37 o
  -1   3   7      636.10      748.90     45.39 o
   1   3   7       13.45      713.90     51.93 o
   3   3   7       20.24      129.02     36.61 o
   5   3   7       79.76       76.59     37.90 o
   7   3   7      589.97      709.59     53.46 o
   9   3   7     1203.08     1329.51     69.03 o
  11   3   7      203.42      376.72     56.79 o
  13   3   7       49.56       56.05     53.45 o
  15   3   7     2487.71     2621.83    110.38 o
  17   3   7      254.47      387.18    112.53 o
  19   3   7      563.51      456.41     78.17 o
  21   3   7       16.41       20.22     54.47 o
  23   3   7      955.19      972.28    121.11 o
  25   3   7     3278.41     2650.33    135.00 o
  27   3   7        0.63      -64.82     67.25 o
  29   3   7       55.37      169.83     70.93 o
  31   3   7     1211.62     1428.18    120.35 o
  33   3   7     1797.33     1601.11    119.85 o
  35   3   7      148.29      140.80     75.76 o
  37   3   7       64.57       94.98     80.10 o
  39   3   7      128.44      220.52     84.99 o
  41   3   7      156.56      215.69     89.06 o
  43   3   7      893.13      770.09    110.57 o
  45   3   7      474.58      359.64    105.59 o
  47   3   7       52.61      142.82    121.58 o
  49   3   7        2.07      176.38    108.32 o
  51   3   7     1442.46     1179.05    147.52 o
  53   3   7        1.27      143.42    109.55 o
  55   3   7     2957.98     3337.45    226.72 o
  57   3   7      443.09      438.68    126.19 o
  59   3   7      591.85      642.28    144.31 o
  61   3   7     2446.54     1894.26    210.22 o
 -52   4   7      198.37      156.29    111.51 o
 -50   4   7      514.30      366.85    117.99 o
 -48   4   7      449.21      503.17    123.26 o
 -46   4   7      885.95     1052.94    144.04 o
 -44   4   7      272.71      513.79    114.69 o
 -42   4   7     1689.32     1967.37    161.75 o
 -40   4   7     5282.48     4932.31    232.09 o
 -38   4   7    10528.64     9582.86    538.48 o
 -36   4   7      578.69      822.27    119.91 o
 -34   4   7        6.16      205.14     90.04 o
 -32   4   7     1604.43     1964.84    202.40 o
 -30   4   7      626.19      884.88    162.25 o
 -28   4   7        0.22      293.34     78.28 o
 -26   4   7    12148.50    11835.66    344.91 o
 -24   4   7     3517.20     3982.12    272.70 o
 -22   4   7     5448.26     5479.49    177.98 o
 -20   4   7       25.73      102.68     88.91 o
 -18   4   7     1663.69     1879.97    131.74 o
 -16   4   7       73.22       99.31     64.54 o
 -14   4   7       38.74       29.81     64.17 o
 -12   4   7      403.04      403.24     77.42 o
 -10   4   7       83.87      220.02     78.05 o
  -8   4   7       39.99      186.45     94.24 o
  -6   4   7        5.07      -36.93     82.05 o
  -4   4   7      560.76      541.69     95.25 o
  -2   4   7      802.42      905.59    103.46 o
   0   4   7      105.62      175.42    109.73 o
   2   4   7      231.08      233.33     95.25 o
   4   4   7     1200.95      943.37    150.76 o
   6   4   7       13.00      114.82    121.31 o
   8   4   7      127.41       13.40     95.64 o
  10   4   7       90.11      232.49     81.21 o
  12   4   7       98.58       81.21     73.84 o
  14   4   7      695.60      771.55     94.79 o
  16   4   7     2494.65     2361.37    125.33 o
  18   4   7     1416.75     1122.75    182.76 o
  20   4   7      335.79       95.89     91.40 o
  22   4   7      660.19      314.87     95.11 o
  24   4   7      999.27     1156.38    147.56 o
  26   4   7     1318.16     1080.39    110.84 o
  28   4   7     2234.08     1898.46    143.66 o
  30   4   7      210.77      305.92     97.80 o
  32   4   7     1646.48     1629.65    143.58 o
  34   4   7     2401.47     2384.38    179.54 o
  36   4   7     2770.17     2271.69    248.55 o
  38   4   7     1822.88     2265.50    167.95 o
  40   4   7      286.71      642.47    124.73 o
  42   4   7      388.22      297.17    114.24 o
  44   4   7      345.07      431.16    113.84 o
 -15   5   7     3260.85     3409.72    500.95 o
 -13   5   7     1166.09      900.04    448.40 o
 -11   5   7      106.47      -90.03    419.52 o
  -9   5   7       23.21      267.07    283.89 o
  -7   5   7        0.34      546.69    379.19 o
  -5   5   7       23.98      155.39    464.05 o
  -3   5   7       32.49      115.03    301.11 o
  -1   5   7       42.82      117.99    301.43 o
   1   5   7       91.23      407.56    333.96 o
   3   5   7      183.20      -31.34    222.49 o
   5   5   7      711.52     1021.60    290.76 o
   7   5   7        7.33      154.85    142.72 o
   9   5   7      477.27      547.14    170.31 o
 -84   0   8       22.42       -2.76    172.05 o
 -82   0   8        0.80       41.90    158.87 o
 -80   0   8      179.37      731.75    185.37 o
 -78   0   8      136.30      307.62    155.19 o
 -76   0   8     3824.10     3251.91    294.85 o
 -74   0   8        3.03      476.67    228.94 o
 -72   0   8      130.49       48.60    131.76 o
 -70   0   8     5517.64     6100.17    380.89 o
 -68   0   8        6.78      166.98    124.78 o
 -66   0   8      201.54      104.96    116.49 o
 -64   0   8     5650.17     6504.69    422.88 o
 -62   0   8     1268.90     1291.45    158.09 o
 -60   0   8      276.55      345.91    109.70 o
 -58   0   8     7086.31     7118.08    259.40 o
 -56   0   8       75.92      208.48     65.66 o
 -54   0   8     3917.94     4026.51    161.18 o
 -52   0   8    35293.16    34602.10    694.90 o
 -50   0   8     1017.10     1167.94    107.77 o
 -48   0   8      106.57      152.57     50.05 o
 -46   0   8    20685.48    20982.75    438.93 o
 -44   0   8      304.67      269.32     51.99 o
 -42   0   8     3930.44     4268.53    138.41 o
 -40   0   8    16821.84    18368.91    384.03 o
 -38   0   8     7914.39     8130.07    217.12 o
 -36   0   8     2518.50     2280.64    107.45 o
 -34   0   8    12784.26    14930.36    347.68 o
 -32   0   8        7.22      -78.59     39.29 o
 -30   0   8     2563.45     2700.15    108.33 o
 -28   0   8     9059.48     8376.09    222.89 o
 -26   0   8     3412.92     3130.06    111.76 o
 -24   0   8      441.18      307.83     45.93 o
 -22   0   8     1833.57     1425.92     83.27 o
 -20   0   8      180.53      223.96     38.23 o
 -18   0   8      270.31      190.89     36.28 o
 -16   0   8     5053.91     4473.11    112.38 o
 -14   0   8      473.20      378.06     38.17 o
 -12   0   8     2144.60     1991.00     74.56 o
 -10   0   8     8882.25     8198.91    195.70 o
  -8   0   8     1327.20      989.47     51.78 o
  -6   0   8     2532.05     2131.96     73.39 o
  -4   0   8     4633.71     4865.78    132.00 o
  -2   0   8      719.53      583.92     50.26 o
   0   0   8     5978.52     4699.24    150.33 o
   2   0   8    19694.70    17798.80    451.70 o
   4   0   8    10875.81     8736.90    228.60 o
   6   0   8    21544.75    21181.29    450.51 o
   8   0   8    85793.54    84549.66   1689.29 o
  10   0   8    21483.52    18569.28    361.04 o
  12   0   8     3294.20     3315.03     92.14 o
  14   0   8      119.10       23.69     31.54 o
  16   0   8      211.53      157.13     36.60 o
  18   0   8    21491.98    23509.96    496.63 o
  20   0   8    44932.41    47505.94   1020.35 o
  22   0   8    14742.67    14641.61    350.85 o
  24   0   8        4.01       97.34     42.89 o
  26   0   8     9337.78     9398.51    247.90 o
  28   0   8       45.10      -14.72     43.29 o
  30   0   8    10063.76    11239.73    273.22 o
  32   0   8     5234.52     5568.62    168.23 o
  34   0   8      848.05      755.51     70.05 o
  36   0   8     6349.15     6512.02    183.42 o
  38   0   8     5524.51     5146.47    168.41 o
  40   0   8     1217.42     1259.47    102.03 o
  42   0   8      216.13      181.47     62.17 o
  44   0   8     4198.92     3957.17    212.38 o
  46   0   8     2009.55     1880.39    196.82 o
  48   0   8      833.57      967.84    120.07 o
  50   0   8      186.19      207.17     79.54 o
  52   0   8     3804.60     4301.17    375.53 o
  54   0   8      142.16      407.79    114.41 o
  56   0   8     3515.10     3819.95    245.27 o
  58   0   8      232.61      444.13    120.52 o
  60   0   8      159.16      330.97    117.68 o
  62   0   8     1678.18     1986.47    211.71 o
  64   0   8      483.19      634.02    153.29 o
  66   0   8       76.56      188.98    170.90 o
  68   0   8      156.21      113.83    184.62 o
  70   0   8       50.18       72.84    169.41 o
  72   0   8      126.81      -36.77    173.46 o
  74   0   8     1148.07      789.93    225.13 o
  76   0   8      676.56      634.35    220.49 o
 -83   1   8      275.47      494.14    157.20 o
 -81   1   8       82.12      172.70    133.79 o
 -79   1   8      491.36      573.31    259.91 o
 -77   1   8     2738.92     2812.61    315.89 o
 -75   1   8     6764.35     6838.85    305.23 o
 -73   1   8     1361.59     1423.85    157.00 o
 -71   1   8     2404.20     3031.14    188.52 o
 -69   1   8      142.47      361.04     86.11 o
 -67   1   8      640.27      689.80     91.21 o
 -65   1   8       60.84      205.43     62.83 o
 -63   1   8     2140.17     1711.63    100.10 o
 -61   1   8     2479.91     2548.16    138.66 o
 -59   1   8       74.57      800.52     80.99 o
 -57   1   8     7322.32     7387.99    201.63 o
 -55   1   8     4232.22     3918.21    132.67 o
 -53   1   8     2060.92     2241.40    100.02 o
 -51   1   8     9595.20     9131.33    210.54 o
 -49   1   8       88.40      239.24     49.06 o
 -47   1   8     3696.73     3717.14    132.48 o
 -45   1   8     1104.65     1163.13     84.51 o
 -43   1   8     6728.93     6384.89    145.04 o
 -41   1   8     4340.13     8082.36    207.94 o
 -39   1   8     1849.99     2208.07     77.40 o
 -37   1   8      326.24      358.57     36.04 o
 -35   1   8    15487.83    17147.67    276.82 o
 -33   1   8       27.56       55.39     26.44 o
 -31   1   8     4468.01     5299.12    111.89 o
 -29   1   8    20168.16    21672.69    354.18 o
 -27   1   8     2804.40     3364.25    111.17 o
 -25   1   8    26457.54    25190.04    411.00 o
 -23   1   8    58823.14    65991.59    972.56 o
 -21   1   8      306.27      193.35     29.06 o
 -19   1   8    17535.76    16861.62    278.69 o
 -17   1   8     7490.94     6840.47    136.21 o
 -15   1   8      106.82       37.16     30.02 o
 -13   1   8     1732.77     1692.21     67.45 o
 -11   1   8    27872.11    28633.11    496.74 o
  -9   1   8    12038.18    10817.00    199.88 o
  -7   1   8        0.98      -15.07     26.16 o
  -5   1   8     1421.36     1863.00     55.55 o
  -3   1   8     1605.32     1348.38     48.10 o
  -1   1   8       36.74      847.81     65.07 o
   1   1   8    25739.00    25620.16    399.01 o
   3   1   8      628.60      588.16     36.66 o
   5   1   8      155.17      116.25     28.68 o
   7   1   8      121.76       10.69     26.16 o
   9   1   8     2212.54     1803.87     74.77 o
  11   1   8     2471.59     2730.40     74.17 o
  13   1   8    45458.57    47511.28    688.79 o
  15   1   8     2030.33     1958.99     64.75 o
  17   1   8     3257.89     3140.61     83.67 o
  19   1   8    65262.02    69570.11    990.79 o
  21   1   8     2191.03     2181.93     72.24 o
  23   1   8      640.24      530.03     38.30 o
  25   1   8        6.92       68.74     27.37 o
  27   1   8        3.94      -29.77     29.49 o
  29   1   8      549.14      381.04     41.97 o
  31   1   8     6606.40     6198.49    132.46 o
  33   1   8       17.05      -10.31     29.73 o
  35   1   8      659.67      397.83     53.64 o
  37   1   8       59.63       53.44     36.30 o
  39   1   8        1.87      -37.19     36.01 o
  41   1   8      146.54      127.73     42.16 o
  43   1   8      120.20      249.69     56.45 o
  45   1   8      243.03      266.07     52.90 o
  47   1   8       80.78       86.84     50.29 o
  49   1   8     1082.59     1287.41    104.88 o
  51   1   8     1576.49     1646.51    118.61 o
  53   1   8      216.78      262.75     63.87 o
  55   1   8     1795.02     1964.31    125.11 o
  57   1   8     2812.37     3132.61    152.82 o
  59   1   8     1447.88     1305.71    118.74 o
  61   1   8      947.70      736.35    105.23 o
  63   1   8     1067.04      668.85    117.35 o
  65   1   8     1043.19      832.96    143.39 o
  67   1   8       90.89      163.23    116.06 o
  69   1   8     1919.48     2072.72    281.43 o
  71   1   8     2359.12     2356.85    239.64 o
  73   1   8      915.86      738.34    193.35 o
 -78   2   8     1272.48     1455.27    164.64 o
 -76   2   8      878.92     1128.32    140.62 o
 -74   2   8        4.26      459.19    119.19 o
 -72   2   8     1931.20     2443.21    175.50 o
 -70   2   8     2692.89     2653.22    177.65 o
 -68   2   8     1267.45     1190.61    143.20 o
 -66   2   8     1034.43      916.31    131.68 o
 -64   2   8        2.17       30.26     85.33 o
 -62   2   8       17.17       73.42     85.59 o
 -60   2   8     1624.39     1430.28    126.29 o
 -58   2   8     1042.66      972.41    111.39 o
 -56   2   8      389.40      368.75     87.31 o
 -54   2   8      126.07      197.70     78.03 o
 -52   2   8     1480.20     1817.40    132.66 o
 -50   2   8     8771.96     9186.66    304.70 o
 -48   2   8     2367.91     2997.38    170.35 o
 -46   2   8        0.54      179.50     68.71 o
 -44   2   8        0.73      283.61     74.90 o
 -42   2   8     1647.06     1923.76    226.02 o
 -40   2   8      919.28      769.94     89.84 o
 -38   2   8     5566.23     5592.52    203.06 o
 -36   2   8    12986.24    12804.35    337.56 o
 -34   2   8      216.45       22.81     59.56 o
 -32   2   8     3782.32     3740.53    145.61 o
 -30   2   8     3962.75     3918.17    120.61 o
 -28   2   8     1159.13     1176.22     62.68 o
 -26   2   8     5394.04     5151.03    131.33 o
 -24   2   8    13308.22    12469.31    227.53 o
 -22   2   8      712.17      900.10     58.65 o
 -20   2   8       52.31      100.54     34.71 o
 -18   2   8    18069.88    20249.68    344.69 o
 -16   2   8     4854.45     5076.29    117.97 o
 -14   2   8       93.21       38.94     35.39 o
 -12   2   8     2710.10     3084.49     95.21 o
 -10   2   8     4703.09     4776.81    114.17 o
  -8   2   8    22248.65    21625.83    366.34 o
  -6   2   8    12850.71    12026.82    218.51 o
  -4   2   8      390.72      438.25     39.37 o
  -2   2   8      570.08      570.25     42.04 o
   0   2   8     1391.12     1338.85     81.26 o
   2   2   8     1158.88     1820.22     71.69 o
   4   2   8     1905.65     2226.77     79.89 o
   6   2   8      765.84      856.12     51.50 o
   8   2   8      307.29      565.52     38.18 o
  10   2   8      845.80     1018.64     48.43 o
  12   2   8     4155.77     3804.53     88.49 o
  14   2   8    13516.28    15240.59    305.79 o
  16   2   8      532.24      501.83     45.80 o
  18   2   8      456.97      457.68     46.54 o
  20   2   8      148.91      125.96     42.45 o
  22   2   8      194.43      153.54     47.37 o
  24   2   8        0.03      -15.87     45.58 o
  26   2   8     1664.20     1295.39     92.80 o
  28   2   8       11.58       90.94     54.51 o
  30   2   8       47.73      -14.82     54.53 o
  32   2   8      130.78       93.53     60.87 o
  34   2   8      607.63      374.68     72.42 o
  36   2   8      358.67      240.97     69.30 o
  38   2   8      591.46      429.37     83.20 o
  40   2   8       24.58      107.50     67.35 o
  42   2   8      135.27       95.29     68.12 o
  44   2   8     2310.24     2055.75    136.14 o
  46   2   8     1014.16      815.60    131.53 o
  48   2   8     2105.75     1786.48    135.83 o
  50   2   8       43.98      241.53     86.78 o
  52   2   8       38.75      148.70     85.28 o
  54   2   8      395.99      406.96    104.13 o
  56   2   8        0.21      -17.33     89.32 o
  58   2   8       52.35      174.48     91.61 o
  60   2   8     1277.69      982.00    126.85 o
  62   2   8     1954.99     1847.32    157.61 o
  64   2   8      216.08      320.76    118.77 o
  66   2   8      965.39      863.98    144.62 o
  68   2   8     2554.77     2911.75    221.85 o
 -67   3   8      302.32      173.63    127.97 o
 -65   3   8      185.85      406.26    129.70 o
 -63   3   8      127.88      236.69    116.47 o
 -61   3   8     5527.26     5228.70    260.51 o
 -59   3   8       69.11      349.31    117.29 o
 -57   3   8      279.19      304.56    111.50 o
 -55   3   8      214.60      317.20    109.54 o
 -53   3   8      214.86      227.01    103.86 o
 -51   3   8      120.19      236.09     90.61 o
 -49   3   8        0.43       79.19     84.19 o
 -47   3   8     1516.07     1413.53    123.42 o
 -45   3   8      813.79      715.37    116.10 o
 -43   3   8      490.85      598.67     98.38 o
 -41   3   8      243.84      101.88     81.66 o
 -39   3   8      113.71      114.10     72.49 o
 -37   3   8     4881.34     4881.29    311.69 o
 -35   3   8     1376.32     1398.14    129.81 o
 -33   3   8     2035.63     1916.34    122.18 o
 -31   3   8      368.89      310.78     73.34 o
 -29   3   8        9.18      -47.90     91.03 o
 -27   3   8     1556.55     1509.65    102.94 o
 -25   3   8      942.27      853.56     81.32 o
 -23   3   8      965.27      923.54     96.69 o
 -21   3   8      254.35      347.95     66.15 o
 -19   3   8      355.73      589.16     88.05 o
 -17   3   8     4301.53     4181.86    134.32 o
 -15   3   8     1735.12     1492.44     79.96 o
 -13   3   8     1335.02     1354.33     69.94 o
 -11   3   8      346.67      384.87     50.72 o
  -9   3   8      711.14      943.55     60.08 o
  -7   3   8      298.85      493.42     43.93 o
  -5   3   8        6.75       21.77     36.01 o
  -3   3   8     2496.04     2684.60     82.22 o
  -1   3   8     1173.70     1064.26     55.84 o
   1   3   8      729.79      798.67     63.40 o
   3   3   8     2909.04     3135.90    123.80 o
   5   3   8     2357.11     2415.47     84.15 o
   7   3   8      647.00      729.58     58.94 o
   9   3   8       46.29       58.98     51.40 o
  11   3   8     2743.97     2437.36    129.84 o
  13   3   8        6.88      110.33     53.12 o
  15   3   8      167.06      196.16     57.95 o
  17   3   8      242.76      252.41     69.43 o
  19   3   8      115.20       78.97     58.94 o
  21   3   8     2035.23     1992.37    114.73 o
  23   3   8      138.53      162.96     67.24 o
  25   3   8      161.43       55.64     68.28 o
  27   3   8     1958.95     1874.22    125.16 o
  29   3   8     1378.99     1126.28    104.39 o
  31   3   8      731.82      906.20    110.98 o
  33   3   8      447.58      299.38     81.04 o
  35   3   8      929.81      678.78     97.84 o
  37   3   8      952.81      765.30    104.91 o
  39   3   8     2924.42     2251.63    148.20 o
  41   3   8     1466.27     1347.68    128.82 o
  43   3   8      153.32      304.84     94.72 o
  45   3   8     1592.26     1313.17    140.45 o
  47   3   8      212.49      230.05    107.56 o
  49   3   8        9.13      -64.49     97.58 o
  51   3   8       15.94      101.24    103.29 o
  53   3   8      617.20      858.57    137.55 o
  55   3   8     4943.32     5185.69    272.70 o
  57   3   8       17.60       88.07    116.64 o
  59   3   8     1815.44     1658.28    221.07 o
 -52   4   8       74.19      313.36    124.47 o
 -50   4   8      106.25       78.56    107.23 o
 -48   4   8      961.21      881.81    136.02 o
 -46   4   8       48.87      118.74     95.50 o
 -44   4   8     2228.33     1824.72    169.77 o
 -42   4   8     3333.01     2922.42    182.31 o
 -40   4   8      837.30      865.57    123.33 o
 -38   4   8     1312.34     1311.75    194.18 o
 -36   4   8      129.75      275.69    100.71 o
 -34   4   8      932.11      772.24    120.64 o
 -32   4   8     2629.84     2169.86    140.88 o
 -30   4   8    13049.49    12936.06    349.85 o
 -28   4   8      889.15      908.23    149.20 o
 -26   4   8      759.28      915.79    109.85 o
 -24   4   8        0.38       89.50     71.07 o
 -22   4   8      434.91      281.48     85.68 o
 -20   4   8      360.82      328.31     87.05 o
 -18   4   8     4739.11     4665.31    179.51 o
 -16   4   8     1244.32     1212.56    122.61 o
 -14   4   8       71.81      219.05     65.48 o
 -12   4   8      442.86      295.72     70.79 o
 -10   4   8       39.00      136.76     65.16 o
  -8   4   8       43.05      224.82     71.49 o
  -6   4   8      186.52      235.90     79.25 o
  -4   4   8        0.05       44.90     86.95 o
  -2   4   8       64.97       90.25     86.77 o
   0   4   8       34.48      -42.91     81.55 o
   2   4   8        0.04      205.95     74.79 o
   4   4   8        0.42       39.46     90.17 o
   6   4   8      113.25      100.71     80.34 o
   8   4   8      172.61      136.44     76.27 o
  10   4   8        5.61        0.19     68.51 o
  12   4   8        0.54      101.58     94.21 o
  14   4   8       41.72        1.59     67.32 o
  16   4   8      686.73      720.36    117.29 o
  18   4   8       79.13      190.96     88.85 o
  20   4   8     2292.11     2643.35    155.92 o
  22   4   8     3364.88     2884.36    251.21 o
  24   4   8        7.22       94.47     81.05 o
  26   4   8      718.89      814.44    105.29 o
  28   4   8     4122.99     4038.14    201.32 o
  30   4   8     1206.45     1296.85    146.97 o
  32   4   8     6707.75     6863.44    282.63 o
  34   4   8      963.19     1329.96    136.30 o
  36   4   8      179.84      133.60    121.45 o
  38   4   8     1696.29     1457.34    172.91 o
  40   4   8     1069.93      822.36    131.94 o
  42   4   8        9.64      219.44    105.97 o
  44   4   8     1031.80      928.58    140.15 o
 -13   5   8     2675.77     2237.76    427.33 o
 -11   5   8      242.83      561.90    530.28 o
  -9   5   8      133.33      227.43    348.47 o
  -7   5   8       64.87     -186.31    418.75 o
  -5   5   8        6.10      -58.63    362.19 o
  -3   5   8       31.20     -289.47    281.16 o
  -1   5   8        0.64     -234.82    284.51 o
   1   5   8      222.89      240.34    176.33 o
   3   5   8        0.08      281.20    241.60 o
   5   5   8        4.43      -24.04    187.92 o
 -83   1   9      159.19      258.38    147.01 o
 -81   1   9      413.88      630.64    161.37 o
 -79   1   9      472.24      496.04    151.68 o
 -77   1   9      119.58      417.40    115.50 o
 -75   1   9      343.18      499.47    118.66 o
 -73   1   9      235.52      160.71    104.52 o
 -71   1   9     1748.83     1752.16    149.37 o
 -69   1   9     1394.14     1460.36    115.86 o
 -67   1   9      497.27      440.10     70.43 o
 -65   1   9     1150.80     1081.43     91.14 o
 -63   1   9      210.28      216.31     61.81 o
 -61   1   9       19.94      231.26     65.88 o
 -59   1   9     9025.48     9573.34    233.57 o
 -57   1   9      279.27      319.17     60.99 o
 -55   1   9       39.17       36.54     50.07 o
 -53   1   9      182.61      335.99     55.99 o
 -51   1   9      652.67      651.96     70.73 o
 -49   1   9     2907.21     2795.69    112.60 o
 -47   1   9      410.74      423.78     70.40 o
 -45   1   9     2088.94     2087.39     84.48 o
 -43   1   9     3718.26     3658.90    104.31 o
 -41   1   9    47678.78    49289.93    773.85 o
 -39   1   9     7734.44     8029.99    163.52 o
 -37   1   9     8241.56     7986.45    151.56 o
 -35   1   9     5072.21     4496.13    105.04 o
 -33   1   9      135.88      165.56     27.65 o
 -31   1   9     1417.02     1363.39     54.34 o
 -29   1   9      598.92      820.99     53.21 o
 -27   1   9    70308.22    72997.53   1097.48 o
 -25   1   9    34298.64    34092.16    521.50 o
 -23   1   9    25602.33    30132.79    493.38 o
 -21   1   9     4490.45     5310.03    117.55 o
 -19   1   9      285.89      329.84     44.93 o
 -17   1   9       22.18       48.61     26.71 o
 -15   1   9      116.03       34.12     27.83 o
 -13   1   9     1921.82     1993.60     60.18 o
 -11   1   9      293.69      185.79     31.67 o
  -9   1   9      392.81      320.53     36.13 o
  -7   1   9      272.47      145.49     40.98 o
  -5   1   9     4702.53     4458.05     96.58 o
  -3   1   9     3198.71     3330.72     78.47 o
  -1   1   9      169.58       41.79     26.52 o
   1   1   9     3307.67     3370.34     73.08 o
   3   1   9    13605.65    12782.74    198.70 o
   5   1   9     2478.26     2049.96     72.21 o
   7   1   9     5702.54     5665.25    113.53 o
   9   1   9    11625.20    11029.19    189.31 o
  11   1   9     1867.89     1849.42     75.69 o
  13   1   9     4726.71     4954.43    108.66 o
  15   1   9    10451.83    11007.39    190.02 o
  17   1   9     1325.11     1123.28     74.75 o
  19   1   9     3281.64     2786.33     84.75 o
  21   1   9     4472.87     4288.50     94.97 o
  23   1   9      660.61      627.55     39.56 o
  25   1   9     1536.38     1796.70     57.30 o
  27   1   9      230.46      151.28     32.03 o
  29   1   9      581.07      533.14     44.08 o
  31   1   9     4322.98     3955.91     97.63 o
  33   1   9        8.58      -37.57     30.60 o
  35   1   9      315.69      249.04     39.08 o
  37   1   9       96.61       29.68     37.12 o
  39   1   9      305.58      238.78     49.15 o
  41   1   9        4.65        1.31     43.18 o
  43   1   9      279.76      128.10     50.21 o
  45   1   9     6840.88     6524.99    177.88 o
  47   1   9      432.81      542.04     61.45 o
  49   1   9      653.00      647.71     82.70 o
  51   1   9      370.45      317.47     62.20 o
  53   1   9     7498.18     6472.31    212.69 o
  55   1   9        2.59      129.36     72.69 o
  57   1   9     2997.38     3054.74    159.29 o
  59   1   9      774.84      804.21    104.79 o
  61   1   9      524.78      634.99    103.67 o
  63   1   9      362.61      271.31    112.60 o
  65   1   9     4513.66     4105.76    253.41 o
  67   1   9     6096.00     5993.64    376.78 o
  69   1   9       35.59      415.92    126.90 o
  71   1   9        9.40       51.40    139.61 o
  73   1   9      219.34      411.91    183.21 o
 -78   2   9      893.92      780.64    143.58 o
 -76   2   9      277.54      483.91    117.85 o
 -74   2   9     6042.43     6597.34    268.93 o
 -72   2   9     4522.26     4868.71    230.40 o
 -70   2   9       49.53      382.75    108.50 o
 -68   2   9     1429.18     1252.78    126.24 o
 -66   2   9        5.80       93.02     89.86 o
 -64   2   9      429.18      572.17    101.79 o
 -62   2   9     1399.38     1539.37    123.58 o
 -60   2   9        3.46       99.08     86.06 o
 -58   2   9        1.03       41.93     77.82 o
 -56   2   9      415.66      288.64     84.64 o
 -54   2   9      182.59      196.67     80.89 o
 -52   2   9     4988.08     5265.65    257.19 o
 -50   2   9     5025.06     5268.37    205.04 o
 -48   2   9     2496.43     2343.26    142.18 o
 -46   2   9     1401.09     1664.87    120.59 o
 -44   2   9     2827.46     2577.42    139.89 o
 -42   2   9      185.93      170.29     72.86 o
 -40   2   9      503.15      516.73     95.54 o
 -38   2   9     1079.48      932.89    154.84 o
 -36   2   9      787.46      600.57     80.73 o
 -34   2   9     1116.12     1130.40     91.55 o
 -32   2   9    10482.57    10389.08    253.31 o
 -30   2   9        2.74      161.37     45.60 o
 -28   2   9       26.49      -21.01     39.88 o
 -26   2   9     2984.44     3331.02    108.30 o
 -24   2   9     3378.22     3825.40     97.11 o
 -22   2   9     2955.88     3028.58     96.41 o
 -20   2   9     3439.79     2939.35     93.29 o
 -18   2   9     1496.30     1986.75     71.29 o
 -16   2   9     5599.05     5850.55    134.53 o
 -14   2   9     7074.91     7002.79    147.07 o
 -12   2   9     1763.57     1711.45     75.21 o
 -10   2   9      278.73      305.85     40.50 o
  -8   2   9     4015.17     4456.74    109.93 o
  -6   2   9      660.05      472.82     42.58 o
  -4   2   9     2468.35     2803.79     83.95 o
  -2   2   9      188.17      153.15     37.36 o
   0   2   9      401.23      554.41     43.10 o
   2   2   9      430.74      492.02     38.28 o
   4   2   9     1842.12     2007.64     66.42 o
   6   2   9     4037.71     4147.58    100.83 o
   8   2   9    12002.32    14206.86    227.80 o
  10   2   9    33412.43    34690.20    522.32 o
  12   2   9      387.43      495.77     48.11 o
  14   2   9     5629.35     5783.55    138.93 o
  16   2   9      948.86      917.83     59.86 o
  18   2   9       40.62       40.60     44.87 o
  20   2   9     1021.52     1281.89     83.64 o
  22   2   9      294.84      344.10     58.36 o
  24   2   9      297.22      146.46     56.36 o
  26   2   9       13.19        1.19     51.34 o
  28   2   9     1748.85     1588.97     99.77 o
  30   2   9      376.33      307.59     67.35 o
  32   2   9       30.41      -19.57     57.39 o
  34   2   9       80.75      154.19     66.57 o
  36   2   9     3465.99     2679.69    136.88 o
  38   2   9     1138.00     1056.00    156.77 o
  40   2   9      211.72      248.95     73.96 o
  42   2   9     2448.18     2092.99    130.42 o
  44   2   9     1539.88     1247.02    116.75 o
  46   2   9      239.91      303.01     87.61 o
  48   2   9     1733.34     1360.79    132.47 o
  50   2   9     4706.09     4347.08    218.54 o
  52   2   9       79.43       79.69     86.63 o
  54   2   9      781.36      608.15    109.91 o
  56   2   9      550.47      600.56    115.90 o
  58   2   9      119.77      238.19    100.72 o
  60   2   9       16.07       41.02    103.57 o
  62   2   9       18.44      145.08    105.39 o
  64   2   9      930.67      928.66    192.19 o
  66   2   9        6.58      178.38    116.84 o
  68   2   9     1353.10     1555.48    191.41 o
 -67   3   9     1463.59     1374.35    188.91 o
 -65   3   9     1380.93     1589.68    172.11 o
 -63   3   9        8.63       22.91    106.03 o
 -61   3   9        0.69      207.39    109.85 o
 -59   3   9      587.28      711.24    130.07 o
 -57   3   9      817.27      783.14    130.78 o
 -55   3   9      451.26      408.22    108.44 o
 -53   3   9      235.08      319.51    106.09 o
 -51   3   9      113.80      131.56     88.75 o
 -49   3   9      269.36      239.89     91.54 o
 -47   3   9      800.15     1016.95    114.54 o
 -45   3   9      167.31      297.91     91.38 o
 -43   3   9        4.17       54.99     76.28 o
 -41   3   9       25.61      174.99     82.63 o
 -39   3   9        2.06      121.11     74.15 o
 -37   3   9      487.00      441.54     84.90 o
 -35   3   9      525.22      504.86     87.48 o
 -33   3   9     1521.35     1446.15    113.00 o
 -31   3   9     1516.23     1429.85    100.34 o
 -29   3   9     1659.70     1459.49    121.89 o
 -27   3   9     3978.76     4147.79    165.76 o
 -25   3   9     3706.45     3860.11    155.58 o
 -23   3   9      103.85       98.34     73.11 o
 -21   3   9      408.37      328.30     66.79 o
 -19   3   9     1612.39     1646.38    154.86 o
 -17   3   9     1518.75     1673.86    144.26 o
 -15   3   9     2627.05     2561.95    103.31 o
 -13   3   9     1575.00     1756.22     81.84 o
 -11   3   9       12.37       46.39     43.79 o
  -9   3   9      154.99      440.35     58.25 o
  -7   3   9     4837.12     4604.97    130.59 o
  -5   3   9      378.54      255.90     45.76 o
  -3   3   9      140.41      554.28     63.87 o
  -1   3   9       27.95      162.63     44.29 o
   1   3   9     2020.79     2322.99     94.46 o
   3   3   9     3709.41     3994.26    115.35 o
   5   3   9      850.16      817.62     76.38 o
   7   3   9       50.53      174.80     59.20 o
   9   3   9       40.33       57.56     46.55 o
  11   3   9      307.00      516.54     66.41 o
  13   3   9       33.40       35.02     54.88 o
  15   3   9     1577.87     1747.90    139.11 o
  17   3   9     3709.09     3711.31    180.11 o
  19   3   9     1392.45     1334.52     96.85 o
  21   3   9       26.61       57.74     62.55 o
  23   3   9     2187.34     2397.45    135.73 o
  25   3   9     1366.81     1204.86    113.12 o
  27   3   9     6960.08     7331.87    235.28 o
  29   3   9     1392.13     1609.73    176.01 o
  31   3   9     1544.64     1223.91    109.37 o
  33   3   9       77.78      131.62     77.24 o
  35   3   9      198.05      198.76     87.77 o
  37   3   9      498.00      557.86     95.88 o
  39   3   9     1455.44     1183.43    120.89 o
  41   3   9     1459.02     1049.28    147.45 o
  43   3   9      111.25      137.57     95.27 o
  45   3   9       88.15      159.28     97.49 o
  47   3   9      296.39      135.09    105.70 o
  49   3   9       16.26      203.24    107.40 o
  51   3   9        5.51       29.58    104.12 o
  53   3   9      231.04      515.29    152.36 o
  55   3   9       62.74      283.18    120.89 o
  57   3   9       40.08      241.52    119.34 o
  59   3   9      177.72      160.00    124.24 o
 -52   4   9       75.11      132.90    112.72 o
 -50   4   9       80.35      246.22    106.34 o
 -48   4   9     1017.84      892.40    137.97 o
 -46   4   9      120.29      324.29    105.10 o
 -44   4   9     3022.05     2891.38    243.25 o
 -42   4   9     1170.34      888.13    123.93 o
 -40   4   9      472.08      451.90    110.91 o
 -38   4   9      382.92      233.16     95.04 o
 -36   4   9     4172.81     4234.80    210.82 o
 -34   4   9       70.26      173.95     87.18 o
 -32   4   9     2213.72     2301.64    145.00 o
 -30   4   9     2380.75     2329.72    148.05 o
 -28   4   9       88.25      148.58     81.33 o
 -26   4   9     3446.49     3246.62    184.18 o
 -24   4   9      221.76      297.97     82.83 o
 -22   4   9     1101.09      921.51    133.31 o
 -20   4   9     2366.45     2469.89    195.66 o
 -18   4   9     1137.32     1103.66    112.14 o
 -16   4   9      103.32       19.27     64.99 o
 -14   4   9      250.51      244.74     72.10 o
 -12   4   9        1.06      130.28     69.00 o
 -10   4   9        2.22      171.31     67.03 o
  -8   4   9      565.74      514.06     81.26 o
  -6   4   9     1915.00     2150.64    177.53 o
  -4   4   9      481.90      424.25     88.97 o
  -2   4   9        4.57      -55.33     63.29 o
   0   4   9      170.68      274.23    104.21 o
   2   4   9       10.06       60.00     74.51 o
   4   4   9       31.69      151.36     75.90 o
   6   4   9      225.04      486.79     88.29 o
   8   4   9      342.82      151.25     78.09 o
  10   4   9      185.29      100.84     77.62 o
  12   4   9     1093.61      930.16     95.65 o
  14   4   9       98.71      135.58     72.70 o
  16   4   9     1134.08     1143.30    145.49 o
  18   4   9      638.27      667.06    108.47 o
  20   4   9      792.93      719.79    104.86 o
  22   4   9     1412.04     1600.83    145.80 o
  24   4   9        1.01      178.45     83.72 o
  26   4   9        3.40      113.84     86.02 o
  28   4   9       58.69        7.57    118.66 o
  30   4   9      387.49      391.75    104.91 o
  32   4   9      429.88      696.97    115.12 o
  34   4   9      404.73      351.88    100.99 o
  36   4   9      196.97      174.31     97.09 o
  38   4   9        5.23      248.89    100.06 o
  40   4   9       53.35      223.28    107.85 o
  42   4   9       56.83      106.56    101.53 o
  -9   5   9       15.06       29.31    397.35 o
  -7   5   9      421.04      360.73    178.87 o
  -5   5   9      657.60      567.72    180.76 o
  -3   5   9      244.17      220.73    320.78 o
  -1   5   9        7.00     -117.38    142.22 o
   1   5   9      385.41      187.16    162.87 o
 -84   0  10      200.22      568.34    192.43 o
 -82   0  10      853.87     1142.83    214.20 o
 -80   0  10     8161.81     8659.25    757.02 o
 -78   0  10      439.10      708.97    177.49 o
 -76   0  10       31.61      373.76    151.51 o
 -74   0  10     6192.73     5686.56    372.85 o
 -72   0  10      940.76      950.37    181.70 o
 -70   0  10     3320.03     3485.48    289.21 o
 -68   0  10     7029.44     6515.94    394.18 o
 -66   0  10     2552.42     2280.84    200.39 o
 -64   0  10      488.17      676.33    125.89 o
 -62   0  10     9360.19     8486.53    551.28 o
 -60   0  10      860.36      768.86    112.37 o
 -58   0  10      244.24      221.97     90.02 o
 -56   0  10     5526.58     5875.31    210.04 o
 -54   0  10     2320.48     2266.42    128.78 o
 -52   0  10     9532.83     8877.08    243.99 o
 -50   0  10    22575.81    23064.94    482.47 o
 -48   0  10     6818.85     6404.91    173.36 o
 -46   0  10     3988.37     4561.24    166.53 o
 -44   0  10    13886.61    15416.81    331.67 o
 -42   0  10      263.80      294.28     58.50 o
 -40   0  10      312.25      370.36     54.04 o
 -38   0  10      931.67     1219.08     81.11 o
 -36   0  10       90.07      127.67     51.16 o
 -34   0  10    78035.77    84326.63   1828.93 o
 -32   0  10   458092.63   461847.25   9790.70 o
 -30   0  10    79902.09    77918.25   1695.27 o
 -28   0  10     3930.11     4018.98    134.61 o
 -26   0  10     7281.26     7352.85    215.65 o
 -24   0  10     1008.13      854.81     75.69 o
 -22   0  10    13054.10    13593.97    294.06 o
 -20   0  10    37977.02    38665.69    736.86 o
 -18   0  10     8224.19     7226.77    174.91 o
 -16   0  10    10283.58     9809.28    213.68 o
 -14   0  10     9080.77     8438.79    187.29 o
 -12   0  10      245.71       25.57     41.95 o
 -10   0  10    12504.10    11452.64    232.64 o
  -8   0  10    33159.46    29359.24    547.66 o
  -6   0  10    11840.52     8855.29    187.49 o
  -4   0  10     3296.44     3098.03     91.67 o
  -2   0  10      611.36      989.94     53.11 o
   0   0  10        5.95      -62.27     31.14 o
   2   0  10    14034.53    14002.10    309.40 o
   4   0  10    19939.96    20784.98    440.06 o
   6   0  10    16705.53    15195.70    306.00 o
   8   0  10     3378.11     2999.67     91.00 o
  10   0  10    13577.83    12012.13    262.53 o
  12   0  10     2990.26     2102.82     85.67 o
  14   0  10      270.99      227.26     52.89 o
  16   0  10     1051.08      625.28     55.58 o
  18   0  10     2008.00     1703.62     99.12 o
  20   0  10     3328.34     3476.06    115.86 o
  22   0  10     3967.05     3881.64    126.13 o
  24   0  10      462.83      449.11     59.30 o
  26   0  10     4309.94     3685.76    131.24 o
  28   0  10     1194.72      913.52     72.76 o
  30   0  10     4089.82     3487.83    130.27 o
  32   0  10     1363.86     1416.65     83.85 o
  34   0  10       50.69       81.23     49.76 o
  36   0  10      230.83      321.88     59.05 o
  38   0  10     1496.31     1141.59     84.14 o
  40   0  10      541.93      328.13     69.19 o
  42   0  10     1641.81     1282.23    103.83 o
  44   0  10     1072.79      823.61     93.60 o
  46   0  10      230.62      301.97     87.45 o
  48   0  10     4460.14     4275.63    210.96 o
  50   0  10     9363.10     8978.33    420.58 o
  52   0  10     4671.66     4739.67    594.91 o
  54   0  10     4652.60     4944.23    311.64 o
  56   0  10    33945.64    31757.49   1246.90 o
  58   0  10     3521.37     4210.56    588.62 o
  60   0  10    17601.29    14617.23   1069.48 o
  62   0  10      882.99     1160.17    267.05 o
  64   0  10     8613.00     7476.32    503.56 o
  66   0  10     2468.26     2830.42    320.81 o
  68   0  10    10533.67     9746.16    610.33 o
  70   0  10      540.13      755.17    217.23 o
  72   0  10      616.34      915.25    233.39 o
  74   0  10     5637.71     5873.34    723.73 o
 -83   1  10      129.06      288.38    149.68 o
 -81   1  10      612.98      751.24    169.91 o
 -79   1  10      580.58      676.58    159.20 o
 -77   1  10     2737.64     2573.06    193.50 o
 -75   1  10      335.53      558.08    119.76 o
 -73   1  10      197.39      324.28    115.58 o
 -71   1  10      956.23      919.83    146.46 o
 -69   1  10      606.64      532.59     93.55 o
 -67   1  10     1032.06      797.86    106.81 o
 -65   1  10      913.17      650.47     72.61 o
 -63   1  10      708.69     1121.49     94.88 o
 -61   1  10     1519.70     1823.08    143.79 o
 -59   1  10     5996.72     5818.21    167.30 o
 -57   1  10      216.85      282.11     57.15 o
 -55   1  10       68.85      364.92     59.81 o
 -53   1  10     1455.83     1632.61    110.87 o
 -51   1  10      695.55     1155.84     86.68 o
 -49   1  10     1189.21     1889.67     90.88 o
 -47   1  10      781.52      888.41     67.06 o
 -45   1  10     2124.24     2450.90     97.21 o
 -43   1  10     2464.71     2721.04     90.11 o
 -41   1  10    14084.95    13700.66    240.17 o
 -39   1  10     4550.46     5727.75    133.27 o
 -37   1  10       72.72      255.65     32.59 o
 -35   1  10     1531.39     1097.87     47.81 o
 -33   1  10     1621.42     1870.81     69.46 o
 -31   1  10     1366.37     1322.52     50.52 o
 -29   1  10     2485.43     2976.30     78.02 o
 -27   1  10      869.78     1497.60     53.37 o
 -25   1  10     7956.27     7531.41    151.50 o
 -23   1  10    33309.52    33915.21    570.33 o
 -21   1  10    22494.42    22722.34    378.75 o
 -19   1  10       49.13       19.79     26.90 o
 -17   1  10       56.35      -14.34     25.70 o
 -15   1  10    11568.15    11078.45    198.12 o
 -13   1  10     2695.09     2532.44     83.89 o
 -11   1  10     1877.08     1470.09     51.97 o
  -9   1  10     2249.67     2371.27     61.02 o
  -7   1  10       10.66      -51.27     25.63 o
  -5   1  10      453.54      403.67     30.94 o
  -3   1  10     3891.30     4043.22     86.83 o
  -1   1  10     9626.29     8708.74    158.03 o
   1   1  10      484.90     1600.98     85.22 o
   3   1  10    15136.48    15666.49    247.12 o
   5   1  10     1097.55     1103.09     55.83 o
   7   1  10       29.83       11.71     30.23 o
   9   1  10     8134.27     8416.90    156.62 o
  11   1  10      581.83      581.63     53.64 o
  13   1  10      979.10      698.24     47.83 o
  15   1  10      308.28      158.77     39.73 o
  17   1  10      922.64      730.98     44.89 o
  19   1  10       52.63      -18.24     28.09 o
  21   1  10     1021.45     1290.96     53.30 o
  23   1  10      728.04      610.22     40.82 o
  25   1  10       88.64       94.47     31.22 o
  27   1  10     2349.65     2297.45     77.65 o
  29   1  10     2106.64     1959.58     68.57 o
  31   1  10      861.41      870.52     52.29 o
  33   1  10     1090.85      918.60     69.79 o
  35   1  10       27.98       23.34     35.77 o
  37   1  10     2493.24     2493.10    128.20 o
  39   1  10     3537.01     3758.39    124.95 o
  41   1  10      167.02      220.08     48.99 o
  43   1  10     2433.13     2363.38    119.21 o
  45   1  10      167.95      101.01     65.12 o
  47   1  10     1505.19     1570.04     99.92 o
  49   1  10      805.67      802.33     73.18 o
  51   1  10     1889.91     2138.58    110.13 o
  53   1  10      328.99      437.94     82.74 o
  55   1  10      752.55      697.84     98.60 o
  57   1  10     2124.41     1766.09    140.89 o
  59   1  10      101.56       75.52     85.74 o
  61   1  10     1109.74      979.27    134.93 o
  63   1  10      897.60      970.06    158.35 o
  65   1  10     2225.79     2525.44    243.63 o
  67   1  10        0.80      316.23    119.85 o
  69   1  10      831.72      908.32    153.03 o
  71   1  10      677.71      683.62    196.02 o
 -78   2  10      510.22      665.85    144.93 o
 -76   2  10      408.12      590.20    123.02 o
 -74   2  10     2905.78     3258.12    201.20 o
 -72   2  10      175.85      296.58    109.70 o
 -70   2  10     3204.57     3985.32    252.40 o
 -68   2  10        8.59      208.06     92.66 o
 -66   2  10      208.37      348.60     97.12 o
 -64   2  10        0.15      324.26     88.99 o
 -62   2  10     1341.26     1446.98    155.84 o
 -60   2  10     1043.25      774.83    106.64 o
 -58   2  10      546.21      365.24     99.16 o
 -56   2  10       22.38       14.38     72.84 o
 -54   2  10     1496.05     1570.12    121.74 o
 -52   2  10      480.08      752.66    117.57 o
 -50   2  10       64.24       28.29     71.15 o
 -48   2  10     2760.43     2747.70    216.70 o
 -46   2  10      414.03      561.84     96.26 o
 -44   2  10       19.06      -36.58     66.60 o
 -42   2  10      302.23      223.42     72.93 o
 -40   2  10     1661.34     1945.71    137.71 o
 -38   2  10      202.48      202.49     76.95 o
 -36   2  10     3230.23     2865.28    141.18 o
 -34   2  10        0.62       67.78     53.53 o
 -32   2  10     1278.81     1271.16     87.61 o
 -30   2  10     3586.09     3510.90    121.68 o
 -28   2  10      110.15      150.98     44.30 o
 -26   2  10     9097.74     9314.20    179.06 o
 -24   2  10      291.09      283.66     40.40 o
 -22   2  10      124.63      152.75     37.07 o
 -20   2  10     1463.84     1375.86     61.60 o
 -18   2  10    10167.68    10300.65    222.46 o
 -16   2  10    19314.43    18460.58    330.89 o
 -14   2  10     5403.47     5941.84    133.02 o
 -12   2  10      484.88      526.43     41.11 o
 -10   2  10     6080.26     5967.95    120.66 o
  -8   2  10     1475.16     1700.42     59.15 o
  -6   2  10     1513.79     1736.98     58.94 o
  -4   2  10      559.17      604.89     43.23 o
  -2   2  10     2374.77     2255.95     68.15 o
   0   2  10     1279.18     1137.36     56.02 o
   2   2  10    18668.47    19318.76    314.95 o
   4   2  10    12598.65    13609.77    231.96 o
   6   2  10    10431.58    10167.05    173.01 o
   8   2  10      269.81      245.09     42.59 o
  10   2  10    18299.82    19419.81    331.90 o
  12   2  10     3945.71     4002.35    111.99 o
  14   2  10      888.79      834.28     57.85 o
  16   2  10     5000.63     5786.67    148.49 o
  18   2  10     5434.94     6025.46    157.35 o
  20   2  10     4469.39     4374.04    151.34 o
  22   2  10     1385.97     1244.61     83.84 o
  24   2  10       64.54      135.90     54.82 o
  26   2  10       19.38       13.18     51.41 o
  28   2  10        0.16      -15.69     54.19 o
  30   2  10     2648.78     2033.22    117.44 o
  32   2  10      145.57       87.31     63.50 o
  34   2  10       60.49      195.76     66.54 o
  36   2  10      403.87      546.53     80.18 o
  38   2  10       11.90       82.40     67.50 o
  40   2  10     7490.43     6905.75    223.44 o
  42   2  10       28.91      158.62     75.23 o
  44   2  10      812.32      688.15    100.21 o
  46   2  10     4596.22     4770.76    202.19 o
  48   2  10      624.10      686.37    102.48 o
  50   2  10     1069.46      876.51    113.78 o
  52   2  10      828.80      581.52    109.10 o
  54   2  10      334.03      329.00    104.45 o
  56   2  10     1495.09     1317.35    130.16 o
  58   2  10      380.42      459.58    118.72 o
  60   2  10      395.83      430.31    120.01 o
  62   2  10      244.87      284.95    110.46 o
  64   2  10       17.07       33.68    111.33 o
  66   2  10     1360.16     1468.31    169.92 o
 -67   3  10      256.58      346.59    125.93 o
 -65   3  10     1452.25     1140.32    156.00 o
 -63   3  10       68.63      453.72    122.35 o
 -61   3  10        0.08      236.74    111.93 o
 -59   3  10     1818.36     1672.89    160.89 o
 -57   3  10       38.82        2.36     98.54 o
 -55   3  10       61.75      207.80    103.51 o
 -53   3  10      829.71      596.55    116.29 o
 -51   3  10       18.93       78.01     88.14 o
 -49   3  10      730.79      654.60    111.93 o
 -47   3  10        4.50      151.38     88.75 o
 -45   3  10      777.11      576.28    105.14 o
 -43   3  10      115.37      263.17     87.43 o
 -41   3  10      538.64      254.13     88.80 o
 -39   3  10      847.45      592.50     95.51 o
 -37   3  10      942.69      893.81    144.98 o
 -35   3  10       97.29      226.30     77.38 o
 -33   3  10      328.19      179.09     68.70 o
 -31   3  10     1469.36     1212.76     97.63 o
 -29   3  10       14.41       64.18     63.83 o
 -27   3  10     1046.85      951.10     92.83 o
 -25   3  10      192.89       20.67     57.27 o
 -23   3  10     2191.63     2370.91    135.04 o
 -21   3  10     3660.56     3763.21    149.56 o
 -19   3  10      520.72      398.97     64.26 o
 -17   3  10      385.65      529.70     74.10 o
 -15   3  10      286.27      316.80     65.26 o
 -13   3  10       39.22       47.91     50.47 o
 -11   3  10     1884.41     1906.24     92.73 o
  -9   3  10     1741.17     1779.89     91.59 o
  -7   3  10        0.43      -34.41     44.26 o
  -5   3  10     2144.98     2112.77     86.80 o
  -3   3  10      103.04      289.96     64.85 o
  -1   3  10     2332.39     2645.74     93.80 o
   1   3  10     2741.38     2603.67    106.32 o
   3   3  10     2588.22     2758.77    125.62 o
   5   3  10     6016.16     5954.03    156.53 o
   7   3  10      173.23      255.39     55.17 o
   9   3  10        9.07      210.67     57.17 o
  11   3  10     2696.14     3403.54    190.13 o
  13   3  10     3311.24     3318.85    119.45 o
  15   3  10      101.51      271.47     61.09 o
  17   3  10        8.38       21.13     60.37 o
  19   3  10     1169.07     1122.84     93.47 o
  21   3  10      305.13      445.26     77.55 o
  23   3  10    10670.23    10326.96    284.91 o
  25   3  10     8609.09     8143.71    268.76 o
  27   3  10      805.40      927.95    117.37 o
  29   3  10      154.54      125.28     82.19 o
  31   3  10     1883.64     1675.73    144.71 o
  33   3  10      501.27      363.64     87.08 o
  35   3  10     2353.30     2056.65    141.69 o
  37   3  10      421.56      391.67     99.89 o
  39   3  10      501.80      540.30    101.86 o
  41   3  10       42.38      116.87     95.99 o
  43   3  10       97.65      121.08     95.37 o
  45   3  10      280.06      165.79    102.20 o
  47   3  10     1155.84      776.36    127.85 o
  49   3  10     1114.70      866.20    137.57 o
  51   3  10      121.43      197.51    151.38 o
  53   3  10      668.44      611.52    131.85 o
  55   3  10      873.16      789.62    140.49 o
  57   3  10       58.10      225.66    125.83 o
 -52   4  10      414.14      362.70    128.16 o
 -50   4  10       49.53      169.01    115.70 o
 -48   4  10      343.09      324.96    108.00 o
 -46   4  10      219.66      340.21    109.18 o
 -44   4  10       13.34      160.86    105.91 o
 -42   4  10        2.59      128.08     93.66 o
 -40   4  10      100.21      258.67    101.47 o
 -38   4  10       37.62      118.87     98.02 o
 -36   4  10     1004.98      795.38    140.13 o
 -34   4  10      123.43      506.53    167.03 o
 -32   4  10      503.35      425.11     95.50 o
 -30   4  10      301.86      251.78     87.02 o
 -28   4  10      123.93       95.31     75.64 o
 -26   4  10        7.41       45.34     77.46 o
 -24   4  10      162.53      248.71     74.70 o
 -22   4  10        6.18       17.60     77.33 o
 -20   4  10       59.94       95.28     79.84 o
 -18   4  10      211.93      347.08     78.97 o
 -16   4  10     1042.75      783.43     96.19 o
 -14   4  10      335.73      201.53     77.69 o
 -12   4  10      539.80      616.23    109.40 o
 -10   4  10      256.13      503.47     84.92 o
  -8   4  10       32.25       95.35     69.09 o
  -6   4  10      515.64      490.86     81.45 o
  -4   4  10      330.80      333.04     82.65 o
  -2   4  10     1312.58      990.60    105.32 o
   0   4  10        3.15      191.34     71.85 o
   2   4  10       61.82      199.57     72.51 o
   4   4  10        9.23       48.24     73.37 o
   6   4  10      664.08      765.87    103.23 o
   8   4  10       33.93       87.35     93.62 o
  10   4  10       45.57      -31.18     70.08 o
  12   4  10      310.14      311.56     77.58 o
  14   4  10        8.36       21.93     75.68 o
  16   4  10      276.25       38.16     84.87 o
  18   4  10       34.66       -9.82     74.36 o
  20   4  10       63.32       76.22     77.61 o
  22   4  10     1654.94     1658.17    147.99 o
  24   4  10       10.38      -68.32     80.28 o
  26   4  10      848.68      526.82    116.56 o
  28   4  10      100.88       27.90     90.49 o
  30   4  10      657.83      479.26    116.27 o
  32   4  10        2.85      103.06     93.26 o
  34   4  10        1.85      206.36     97.85 o
  36   4  10       27.00      193.52    102.04 o
  38   4  10       35.11      265.24    105.60 o
  40   4  10      305.38      498.01    117.27 o
  42   4  10      692.20      480.86    139.09 o
 -83   1  11      216.32      570.76    169.84 o
 -81   1  11     2471.79     2897.39    253.18 o
 -79   1  11     3154.23     3028.27    257.11 o
 -77   1  11      305.23      609.26    138.93 o
 -75   1  11     2448.12     2477.65    188.15 o
 -73   1  11       64.72      455.57    114.19 o
 -71   1  11        3.18       94.68     95.68 o
 -69   1  11     1454.30     1591.26    165.75 o
 -67   1  11       70.51      132.55     62.90 o
 -65   1  11      999.22     1112.77    124.89 o
 -63   1  11     4878.44     4788.03    179.72 o
 -61   1  11     5330.71     5886.17    188.39 o
 -59   1  11     1408.08     1238.26     87.20 o
 -57   1  11     1897.81     1833.70     94.58 o
 -55   1  11     4913.63     5152.98    153.31 o
 -53   1  11       14.69      203.71     51.73 o
 -51   1  11      259.67      386.94     54.55 o
 -49   1  11     9248.74     9315.71    208.55 o
 -47   1  11      198.38      223.73     48.51 o
 -45   1  11     4971.20     5669.23    181.65 o
 -43   1  11     5707.72     7853.41    197.99 o
 -41   1  11     2148.52     2178.89     75.23 o
 -39   1  11    17981.04    19100.38    339.19 o
 -37   1  11     6717.55     6738.49    139.50 o
 -35   1  11       57.19      101.27     27.53 o
 -33   1  11      338.80      261.74     38.48 o
 -31   1  11     1124.40     1070.25     46.87 o
 -29   1  11     1901.84     2000.16     70.71 o
 -27   1  11      716.39      764.91     42.22 o
 -25   1  11       51.09       17.35     27.74 o
 -23   1  11     4463.45     4034.11    100.06 o
 -21   1  11    51170.18    50484.79    803.21 o
 -19   1  11     9750.87     9604.68    179.70 o
 -17   1  11     1341.87     1448.54     60.75 o
 -15   1  11     6142.14     6117.50    121.79 o
 -13   1  11     3228.60     3246.59     77.93 o
 -11   1  11       97.53       78.22     30.56 o
  -9   1  11     7196.61     7339.03    138.05 o
  -7   1  11     7899.03     7342.93    137.96 o
  -5   1  11     2890.18     2479.04     66.74 o
  -3   1  11      704.63      721.56     41.89 o
  -1   1  11      661.80      621.33     43.85 o
   1   1  11     2381.38     1889.01     62.75 o
   3   1  11    10984.92     9403.15    168.49 o
   5   1  11      141.40       31.94     32.86 o
   7   1  11      218.59       80.25     34.57 o
   9   1  11     4545.01     5284.65    123.63 o
  11   1  11       13.34      -45.71     29.43 o
  13   1  11       25.92      -58.07     29.03 o
  15   1  11     1924.87     2076.48     69.42 o
  17   1  11      104.02       -9.46     30.11 o
  19   1  11     1116.61     1051.75     57.24 o
  21   1  11      339.52      295.35     54.59 o
  23   1  11     2629.70     2680.31     84.75 o
  25   1  11     7162.35     6274.24    133.37 o
  27   1  11     1565.79     1551.24     65.30 o
  29   1  11     1810.07     1515.37     60.92 o
  31   1  11      191.82       88.80     34.39 o
  33   1  11       50.34       66.74     36.87 o
  35   1  11     1240.27      987.71     81.75 o
  37   1  11       22.53      151.27     46.94 o
  39   1  11      219.93      378.36     58.84 o
  41   1  11     2419.36     2441.82    110.71 o
  43   1  11      144.26      285.40     61.04 o
  45   1  11       39.34      106.37     52.23 o
  47   1  11      133.34      170.87     56.10 o
  49   1  11      478.16      654.11     75.34 o
  51   1  11     9406.33     7841.52    246.54 o
  53   1  11      105.34      163.60     78.20 o
  55   1  11     1472.76     1310.51    127.00 o
  57   1  11      272.03      251.76     91.31 o
  59   1  11       79.29      105.49     96.32 o
  61   1  11     1574.22     1388.36    171.18 o
  63   1  11     1546.63     1505.70    169.87 o
  65   1  11     6881.48     6774.13    329.68 o
  67   1  11       18.88      162.86    117.51 o
  69   1  11     2281.12     2774.14    226.95 o
  71   1  11      514.11      481.71    214.24 o
 -78   2  11      596.31      687.67    139.31 o
 -76   2  11     1745.23     2296.80    210.87 o
 -74   2  11     1003.88     1193.09    144.68 o
 -72   2  11      897.91      939.17    135.75 o
 -70   2  11       34.65      390.11    111.59 o
 -68   2  11      109.85      190.41     96.92 o
 -66   2  11      566.19      606.56    107.58 o
 -64   2  11     2308.08     2574.07    174.43 o
 -62   2  11      935.00      986.55    109.45 o
 -60   2  11      769.72     1089.60    118.62 o
 -58   2  11      856.64      893.70    106.44 o
 -56   2  11      430.26      539.85     94.71 o
 -54   2  11     2346.52     2390.30    143.18 o
 -52   2  11     1210.74      909.86    109.06 o
 -50   2  11      186.85      262.42     85.53 o
 -48   2  11      827.41      931.38    108.05 o
 -46   2  11     1558.24     1502.43    160.95 o
 -44   2  11        4.35       36.47     70.18 o
 -42   2  11     1290.71     1085.40    108.00 o
 -40   2  11      758.74      423.01     79.01 o
 -38   2  11       49.56      118.68     64.61 o
 -36   2  11     1997.91     1921.04    123.24 o
 -34   2  11      740.93      802.29    117.60 o
 -32   2  11     2710.66     2669.04    118.62 o
 -30   2  11     3312.78     3076.56    169.96 o
 -28   2  11      738.76      707.59     55.20 o
 -26   2  11     1134.15     1246.88     66.26 o
 -24   2  11       21.48       52.47     36.65 o
 -22   2  11       67.65       92.20     36.73 o
 -20   2  11      512.63      510.41     45.87 o
 -18   2  11      777.29      666.40     51.35 o
 -16   2  11       27.99       54.62     36.42 o
 -14   2  11     5157.75     5158.15    114.46 o
 -12   2  11    14641.65    13342.73    228.77 o
 -10   2  11     4466.43     4196.67     98.93 o
  -8   2  11      295.63      128.02     35.65 o
  -6   2  11     2715.90     2952.82    101.26 o
  -4   2  11     3764.65     3974.41     97.06 o
  -2   2  11     4169.67     4246.77     95.54 o
   0   2  11     2764.76     2738.66     76.01 o
   2   2  11     1595.21     1816.57     91.82 o
   4   2  11     5827.45     5673.11    120.97 o
   6   2  11      177.07      123.57     36.90 o
   8   2  11     3337.88     3191.24     93.74 o
  10   2  11      414.35      491.72     46.46 o
  12   2  11      116.49      276.16     44.70 o
  14   2  11    29220.44    28648.27    496.80 o
  16   2  11     1086.50     1088.42     75.46 o
  18   2  11    13042.23    12880.58    287.59 o
  20   2  11     5815.40     5757.56    166.51 o
  22   2  11      398.49      392.35     64.54 o
  24   2  11       47.50        0.72     50.63 o
  26   2  11        6.95        0.02     54.30 o
  28   2  11      865.42      934.48     84.44 o
  30   2  11      115.38       68.29     62.55 o
  32   2  11      318.69      464.49     77.04 o
  34   2  11      317.85      330.00     75.05 o
  36   2  11     6626.89     6592.03    204.71 o
  38   2  11        5.58      472.76     81.86 o
  40   2  11       57.82      164.73     74.63 o
  42   2  11      996.64      756.52     97.16 o
  44   2  11        1.39       96.80     77.35 o
  46   2  11      118.66      285.48     88.88 o
  48   2  11       58.37      230.57     89.14 o
  50   2  11      211.40      353.76     97.30 o
  52   2  11      325.08      285.97     99.23 o
  54   2  11      525.25      348.75    112.13 o
  56   2  11      643.43      607.81    121.10 o
  58   2  11       51.00      152.78    102.32 o
  60   2  11     1185.55     1169.51    143.56 o
  62   2  11       73.87      208.47    110.21 o
  64   2  11      922.76     1290.56    155.78 o
  66   2  11        3.68       40.30    129.72 o
 -67   3  11      216.53      190.59    121.31 o
 -65   3  11     1154.92     1313.98    164.49 o
 -63   3  11      496.43      891.64    139.67 o
 -61   3  11      170.08      273.25    111.70 o
 -59   3  11      111.26      271.85    111.59 o
 -57   3  11       58.49      217.11    116.22 o
 -55   3  11      521.59      814.72    134.45 o
 -53   3  11      310.39      218.00    103.17 o
 -51   3  11      147.54      319.37    102.05 o
 -49   3  11     1393.71     1610.40    145.91 o
 -47   3  11      935.61      675.14    107.22 o
 -45   3  11      334.29      294.24     90.69 o
 -43   3  11     2135.31     2136.15    172.52 o
 -41   3  11       86.65       21.37     80.63 o
 -39   3  11      213.12       97.19     80.99 o
 -37   3  11     2770.34     2891.69    197.49 o
 -35   3  11      841.05      612.10     91.98 o
 -33   3  11      156.56      210.58     69.54 o
 -31   3  11     1865.18     1742.77    119.04 o
 -29   3  11      925.96      862.73     91.20 o
 -27   3  11      642.56      774.62     81.78 o
 -25   3  11     1457.27     1786.86    106.88 o
 -23   3  11     3140.98     3460.74    148.14 o
 -21   3  11        0.05       34.90     57.18 o
 -19   3  11       48.22      144.46     58.06 o
 -17   3  11      256.61       91.86     53.92 o
 -15   3  11      607.43      608.20     66.81 o
 -13   3  11     1601.63     1711.35    101.45 o
 -11   3  11       16.56      115.41     57.78 o
  -9   3  11      152.55      124.11     56.39 o
  -7   3  11     4512.38     4770.74    148.64 o
  -5   3  11        0.04      -51.82     51.95 o
  -3   3  11     1043.96     1174.06     80.80 o
  -1   3  11    17469.76    17830.89    322.81 o
   1   3  11     6397.14     7018.42    238.79 o
   3   3  11      237.91      335.07     61.40 o
   5   3  11       83.61      134.62     52.56 o
   7   3  11      933.86      915.95     75.86 o
   9   3  11       33.66       14.25     53.64 o
  11   3  11      896.87      836.43     82.70 o
  13   3  11     1726.53     1816.87    117.35 o
  15   3  11        1.65       24.48     60.55 o
  17   3  11        0.90      -20.62     61.27 o
  19   3  11      200.72       41.10     67.05 o
  21   3  11     1907.12     1858.04    170.78 o
  23   3  11     1669.62     1756.68    128.63 o
  25   3  11     1508.56     1430.37    123.19 o
  27   3  11      305.47      306.84     83.90 o
  29   3  11     1968.53     2098.07    162.97 o
  31   3  11      338.97      315.56     86.41 o
  33   3  11      179.54      152.64     84.19 o
  35   3  11      442.02      264.51     87.84 o
  37   3  11       55.66      193.23     88.43 o
  39   3  11       24.74      154.06     88.00 o
  41   3  11     6921.63     7490.21    289.10 o
  43   3  11     1287.03     1161.87    136.85 o
  45   3  11      216.98      549.59    117.00 o
  47   3  11      248.30      562.80    118.55 o
  49   3  11       80.89      179.96    108.87 o
  51   3  11      355.97      369.63    123.29 o
  53   3  11       18.63      136.59    115.23 o
  55   3  11      972.66      951.63    154.56 o
 -52   4  11        2.01      103.58    100.39 o
 -50   4  11      225.04      131.92    103.13 o
 -48   4  11       45.54      219.74    111.45 o
 -46   4  11     1273.49      974.85    132.32 o
 -44   4  11       62.13      228.18    107.43 o
 -42   4  11     1344.32      912.96    167.71 o
 -40   4  11     3232.60     2609.61    180.43 o
 -38   4  11      215.69      189.26     96.96 o
 -36   4  11        2.44       52.27     94.65 o
 -34   4  11     3982.94     4059.74    206.14 o
 -32   4  11      211.25      219.76    109.94 o
 -30   4  11      203.13      156.93     88.64 o
 -28   4  11      701.21      647.17    102.37 o
 -26   4  11      104.22       95.37     79.29 o
 -24   4  11      694.66      939.76    108.62 o
 -22   4  11     2322.51     2307.34    130.64 o
 -20   4  11      157.41       98.58     67.28 o
 -18   4  11      509.46      808.44    100.09 o
 -16   4  11     1701.46     1257.24    150.89 o
 -14   4  11      214.98      185.74     86.43 o
 -12   4  11     2843.99     2566.53    165.72 o
 -10   4  11      205.42      269.44     98.78 o
  -8   4  11       81.44      214.97     80.38 o
  -6   4  11      425.47      360.66     84.65 o
  -4   4  11      603.07      518.94     84.56 o
  -2   4  11       93.92       39.84     69.87 o
   0   4  11       69.80      156.00     75.60 o
   2   4  11        1.08       29.37     74.68 o
   4   4  11      631.67      607.82    100.40 o
   6   4  11      111.91       69.78     76.68 o
   8   4  11       29.87      197.40     77.12 o
  10   4  11      230.36      164.05     77.31 o
  12   4  11      380.44      337.01     83.88 o
  14   4  11       24.35      -63.35     80.54 o
  16   4  11       91.13       83.10     75.36 o
  18   4  11       49.72      -36.91     75.23 o
  20   4  11       92.92      -14.43     80.41 o
  22   4  11      241.05      268.74    114.59 o
  24   4  11      509.76      485.58    109.99 o
  26   4  11      251.92      275.99    101.94 o
  28   4  11       14.87       88.94     99.00 o
  30   4  11      350.11      239.69    103.34 o
  32   4  11       76.83      214.16    108.96 o
  34   4  11      137.24      179.63    105.49 o
  36   4  11      723.32      795.09    124.98 o
  38   4  11       66.98      176.97    100.23 o
  40   4  11      365.34      676.75    132.71 o
 -84   0  12     2931.76     2040.01    261.94 o
 -82   0  12       57.78      712.67    186.84 o
 -80   0  12      519.63      500.11    259.91 o
 -78   0  12      501.91      564.49    169.92 o
 -76   0  12      824.36      862.95    209.23 o
 -74   0  12      298.17      393.22    153.45 o
 -72   0  12     5461.74     5564.86    408.36 o
 -70   0  12      970.99      763.73    140.45 o
 -68   0  12      842.58      660.18    138.04 o
 -66   0  12     5379.56     5583.91    304.41 o
 -64   0  12      751.32     1084.12    147.44 o
 -62   0  12       91.78        6.31     92.77 o
 -60   0  12       39.12     -115.19     79.26 o
 -58   0  12      619.51      611.42    108.98 o
 -56   0  12      838.69      701.95     86.46 o
 -54   0  12    11239.39    10112.07    278.55 o
 -52   0  12     2314.73     2428.70    128.13 o
 -50   0  12     2385.43     2525.80    112.21 o
 -48   0  12     8630.97     8077.04    209.96 o
 -46   0  12     3892.81     3713.91    133.93 o
 -44   0  12      689.41      863.64     93.18 o
 -42   0  12    13342.24    13811.76    318.43 o
 -40   0  12     6931.92     7051.75    192.17 o
 -38   0  12     2411.84     2963.82    115.26 o
 -36   0  12     5883.35     5771.83    163.00 o
 -34   0  12     6199.05     6240.78    189.05 o
 -32   0  12     1320.77     1359.29     83.23 o
 -30   0  12        0.16       23.40     55.95 o
 -28   0  12     2006.79     1871.69    114.87 o
 -26   0  12       76.72      105.83     51.88 o
 -24   0  12    15576.33    14796.77    361.27 o
 -22   0  12     6871.81     5927.22    169.11 o
 -20   0  12     1658.98     1309.97    110.95 o
 -18   0  12       36.55       -2.38     35.04 o
 -16   0  12     1763.32     1983.39     76.99 o
 -14   0  12     9058.36     8820.49    199.98 o
 -12   0  12    18354.49    17995.67    353.05 o
 -10   0  12    14233.59    12247.31    252.70 o
  -8   0  12    11113.07    11477.85    238.52 o
  -6   0  12    37023.75    35787.97    696.97 o
  -4   0  12    14001.24    12915.66    276.77 o
  -2   0  12     2229.44     1534.75     70.51 o
   0   0  12      199.66      274.63     40.44 o
   2   0  12       11.35       12.22     36.15 o
   4   0  12     1722.59     2008.73     90.92 o
   6   0  12     2142.60     1996.56    122.69 o
   8   0  12     1547.11     1404.59     78.01 o
  10   0  12      321.97      272.41     55.25 o
  12   0  12      417.56      277.06     56.80 o
  14   0  12      612.62      401.29     60.18 o
  16   0  12     5706.68     5900.42    158.35 o
  18   0  12      936.40     1036.56     69.51 o
  20   0  12     1212.25     1285.73    104.66 o
  22   0  12     2932.95     2996.18    151.85 o
  24   0  12      166.76      103.35     47.73 o
  26   0  12     4900.97     4569.94    161.79 o
  28   0  12     5462.92     5718.90    165.47 o
  30   0  12     3180.33     3244.36    124.72 o
  32   0  12     4516.18     4585.31    150.97 o
  34   0  12     1413.00     1196.80     85.68 o
  36   0  12      961.49      969.24     83.48 o
  38   0  12      796.83      711.16    105.77 o
  40   0  12      977.32      770.43     86.43 o
  42   0  12      325.42      391.30     87.29 o
  44   0  12        2.26       59.17     73.70 o
  46   0  12     3081.04     2795.17    179.73 o
  48   0  12        0.73      218.03     97.60 o
  50   0  12    10181.28     8762.32    385.26 o
  52   0  12     4364.38     4092.86    311.83 o
  54   0  12     2776.74     2501.26    246.34 o
  56   0  12     1115.51     1058.89    187.78 o
  58   0  12     1339.83     1403.36    204.16 o
  60   0  12     2395.22     1942.09    307.53 o
  62   0  12      474.65      507.46    187.25 o
  64   0  12     2020.83     1762.95    269.83 o
  66   0  12      153.42      336.37    177.68 o
  68   0  12      524.42      869.36    222.37 o
  70   0  12      439.81      339.49    299.71 o
  72   0  12      534.97      496.48    389.52 o
 -83   1  12       98.42      240.74    148.30 o
 -81   1  12      773.57      633.92    188.60 o
 -79   1  12      720.12      610.45    161.11 o
 -77   1  12      291.85      582.22    155.26 o
 -75   1  12        0.25      288.87    107.47 o
 -73   1  12     3059.18     3502.24    214.70 o
 -71   1  12      105.57      153.81     94.25 o
 -69   1  12        2.92       -3.66     75.37 o
 -67   1  12        1.40      -63.69     59.37 o
 -65   1  12        0.76       86.59     58.88 o
 -63   1  12      103.30      171.02     60.43 o
 -61   1  12     9769.86     9787.76    231.99 o
 -59   1  12        1.10       33.30     53.13 o
 -57   1  12       43.05      138.80     53.43 o
 -55   1  12        5.06        3.12     49.50 o
 -53   1  12     2046.29     2048.19    106.64 o
 -51   1  12      109.00      148.12     52.19 o
 -49   1  12       94.10      242.28     51.55 o
 -47   1  12      129.80      306.87     50.60 o
 -45   1  12       76.73      109.76     43.85 o
 -43   1  12    34552.93    34972.45    609.52 o
 -41   1  12     9469.47     8972.88    183.87 o
 -39   1  12      473.03      573.01     58.03 o
 -37   1  12      277.90      559.83     44.41 o
 -35   1  12     1971.72     1895.88     85.69 o
 -33   1  12      478.27      424.82     48.52 o
 -31   1  12       22.32       51.46     25.17 o
 -29   1  12     4862.13     4468.65     90.66 o
 -27   1  12     6522.99     6184.03    115.49 o
 -25   1  12      409.74      344.16     36.53 o
 -23   1  12       47.94      -38.51     28.37 o
 -21   1  12    12242.13    12117.05    221.66 o
 -19   1  12     7290.59     7586.93    151.45 o
 -17   1  12      763.01      475.56     40.03 o
 -15   1  12     2402.81     2221.15     63.71 o
 -13   1  12       11.15      -10.26     27.10 o
 -11   1  12     3022.47     2935.53     78.24 o
  -9   1  12     4928.63     4846.40    104.93 o
  -7   1  12    11268.91    11761.04    204.34 o
  -5   1  12     1449.55     1309.04     51.01 o
  -3   1  12     1617.98     1792.47     62.55 o
  -1   1  12     7548.18     8651.00    162.39 o
   1   1  12     5227.86     4658.19    105.60 o
   3   1  12     1309.16     1121.59     54.83 o
   5   1  12     5085.47     4864.63    110.98 o
   7   1  12     7606.89     8120.70    149.42 o
   9   1  12    20245.04    20800.05    337.96 o
  11   1  12    13481.42    14148.41    244.46 o
  13   1  12       39.96      -16.99     28.76 o
  15   1  12      351.18      337.16     38.87 o
  17   1  12     2857.86     2808.66     80.33 o
  19   1  12      869.30      652.67     50.78 o
  21   1  12     1361.69     1395.39     69.71 o
  23   1  12     8677.52     8818.34    173.86 o
  25   1  12     2126.58     2197.67     82.26 o
  27   1  12      334.88      485.42     78.90 o
  29   1  12        5.85       -8.31     32.39 o
  31   1  12      119.54       31.07     38.49 o
  33   1  12       11.75      -48.78     36.20 o
  35   1  12      211.75      173.87     47.20 o
  37   1  12     1532.44     1480.93     81.34 o
  39   1  12     3444.71     3376.19    125.03 o
  41   1  12     6035.55     5723.83    169.71 o
  43   1  12      227.41      189.62     55.17 o
  45   1  12       35.18       93.24     51.12 o
  47   1  12     9602.70     8502.96    227.94 o
  49   1  12       52.50      221.70     74.73 o
  51   1  12      609.97      437.00     87.09 o
  53   1  12      988.17      695.27    103.51 o
  55   1  12       14.18       68.97     84.56 o
  57   1  12      318.98      203.21     93.55 o
  59   1  12     2639.72     2417.65    208.56 o
  61   1  12      878.91      748.46    135.87 o
  63   1  12       12.62      285.51    119.91 o
  65   1  12     3614.78     3517.61    267.91 o
  67   1  12       97.51      371.64    124.55 o
  69   1  12       19.98        1.10    178.20 o
 -76   2  12     3012.34     3338.81    200.26 o
 -74   2  12      114.02      232.99    112.81 o
 -72   2  12       89.63      349.28    113.54 o
 -70   2  12     4256.98     4035.29    207.73 o
 -68   2  12      437.62      841.69    123.17 o
 -66   2  12      148.98      168.73     91.24 o
 -64   2  12      393.10      478.30     97.18 o
 -62   2  12      533.04      529.57     97.63 o
 -60   2  12     1179.24     1276.10    118.59 o
 -58   2  12     2109.09     1815.57    167.36 o
 -56   2  12       20.15       93.52     79.64 o
 -54   2  12       48.08      165.27     84.52 o
 -52   2  12      963.53     1413.79    122.60 o
 -50   2  12      378.23      349.86     99.83 o
 -48   2  12     6403.03     6282.02    264.12 o
 -46   2  12        4.59       50.31     74.97 o
 -44   2  12     2302.58     2389.58    147.41 o
 -42   2  12      855.58      510.87     84.75 o
 -40   2  12        2.48       67.99     68.75 o
 -38   2  12      362.71      414.82     79.57 o
 -36   2  12      580.22      466.65     76.09 o
 -34   2  12      616.14      673.17     77.67 o
 -32   2  12      611.25      783.94    130.05 o
 -30   2  12     1480.45     1553.27     94.19 o
 -28   2  12     1856.90     2015.57    103.85 o
 -26   2  12     1989.44     2406.27     92.88 o
 -24   2  12      918.12     1010.29     64.05 o
 -22   2  12       56.16      124.61     38.39 o
 -20   2  12      316.23      239.01     43.23 o
 -18   2  12      804.24      759.49     70.13 o
 -16   2  12      418.75      339.19     43.53 o
 -14   2  12     5755.93     5473.52    126.89 o
 -12   2  12    11532.11    11501.35    209.10 o
 -10   2  12      206.67      180.90     37.79 o
  -8   2  12      425.84      404.01     38.02 o
  -6   2  12       74.12       71.73     30.90 o
  -4   2  12     1353.25      967.52     58.54 o
  -2   2  12     1848.90     1853.80     62.58 o
   0   2  12     5698.48     5679.12    119.67 o
   2   2  12      898.25      981.34     49.67 o
   4   2  12     1502.25     1704.32     72.38 o
   6   2  12     1539.51     1877.45     80.47 o
   8   2  12      368.85      372.29     44.37 o
  10   2  12     9178.89     8382.42    183.02 o
  12   2  12     4404.35     4925.36    140.48 o
  14   2  12    20237.20    19381.39    370.89 o
  16   2  12     6004.71     6889.96    210.61 o
  18   2  12     2930.82     2789.12    124.97 o
  20   2  12      852.59      702.96     73.70 o
  22   2  12      284.17      378.09     64.25 o
  24   2  12     1401.03     1260.92     92.01 o
  26   2  12     4891.52     4496.11    160.52 o
  28   2  12      502.28      591.67     77.77 o
  30   2  12     1175.30      936.16     91.49 o
  32   2  12     3364.99     3136.39    147.77 o
  34   2  12     2168.44     2664.09    133.59 o
  36   2  12     1467.09     1442.02    106.65 o
  38   2  12       45.04       70.22     68.48 o
  40   2  12     2790.37     2518.93    144.82 o
  42   2  12      429.42      363.72     85.15 o
  44   2  12      533.67      491.36     92.36 o
  46   2  12      680.04      473.33     98.12 o
  48   2  12      416.27      289.79     93.96 o
  50   2  12     4625.00     4870.59    229.59 o
  52   2  12      123.81      149.45    103.37 o
  54   2  12      449.99      543.10    111.46 o
  56   2  12       76.26      223.49    106.07 o
  58   2  12     1776.10     1661.77    159.65 o
  60   2  12      518.52      543.06    127.98 o
  62   2  12      230.41      251.52    124.44 o
  64   2  12       54.04       65.28    126.97 o
 -67   3  12        6.88      154.94    121.26 o
 -65   3  12     1241.51     1072.44    153.19 o
 -63   3  12     2103.43     2227.33    187.42 o
 -61   3  12      244.90      193.91    113.98 o
 -59   3  12      478.66      471.64    124.34 o
 -57   3  12      403.33      478.16    122.59 o
 -55   3  12     1476.48     1460.66    159.74 o
 -53   3  12      184.63       90.18     99.05 o
 -51   3  12     1767.01     1515.08    150.60 o
 -49   3  12      173.46      336.34     99.49 o
 -47   3  12     1212.90     1192.50    152.08 o
 -45   3  12      842.41      970.80    115.82 o
 -43   3  12      374.65      277.44     91.10 o
 -41   3  12      864.52      807.29    114.31 o
 -39   3  12      131.69      129.82     87.82 o
 -37   3  12     3115.62     2871.53    149.98 o
 -35   3  12        0.04      195.31     71.49 o
 -33   3  12       34.09        4.66    101.83 o
 -31   3  12       35.67       -4.15     67.26 o
 -29   3  12      441.51      398.86     80.28 o
 -27   3  12     1014.12      981.28    105.86 o
 -25   3  12     4020.53     4142.55    167.60 o
 -23   3  12     4166.63     4597.35    175.65 o
 -21   3  12     3526.93     3505.11    150.48 o
 -19   3  12     2187.98     2344.61    128.46 o
 -17   3  12      350.03      256.59     67.93 o
 -15   3  12      269.00      276.80     61.11 o
 -13   3  12      204.69      243.54     58.03 o
 -11   3  12      839.74      699.53     97.35 o
  -9   3  12      141.52      182.14     59.97 o
  -7   3  12    11920.62    11581.11    269.03 o
  -5   3  12      543.74      397.69     67.19 o
  -3   3  12     6369.13     6654.00    184.46 o
  -1   3  12     6683.76     7008.27    190.84 o
   1   3  12      286.25      334.95     60.78 o
   3   3  12       38.39       47.57     53.58 o
   5   3  12      588.51      584.13     67.28 o
   7   3  12     1391.41     1331.36     81.77 o
   9   3  12      177.97      161.03     52.77 o
  11   3  12     1092.94      963.19     88.22 o
  13   3  12      671.64      514.62     80.54 o
  15   3  12      267.96      201.27     69.85 o
  17   3  12       93.33       39.00     64.49 o
  19   3  12        0.37      -49.49     65.31 o
  21   3  12      103.01      -69.36     70.16 o
  23   3  12        8.96      141.40     80.33 o
  25   3  12      317.38      187.85     79.36 o
  27   3  12      678.65      716.84    100.15 o
  29   3  12      632.93      674.77    125.99 o
  31   3  12     1638.08     1439.59    124.17 o
  33   3  12      184.25      225.29     89.44 o
  35   3  12      851.86     1002.79    114.61 o
  37   3  12      870.26      807.54    113.86 o
  39   3  12      313.69      633.39    111.89 o
  41   3  12      239.76      358.35    139.31 o
  43   3  12      356.86      328.94    111.01 o
  45   3  12      248.33      360.34    132.67 o
  47   3  12       63.14      231.55    104.15 o
  49   3  12     3207.12     3010.69    216.00 o
  51   3  12      370.31      362.62    122.25 o
  53   3  12       12.29       56.14    108.73 o
  55   3  12      179.43      335.50    131.71 o
 -50   4  12        0.37      113.17    108.78 o
 -48   4  12        3.73      -52.81    104.16 o
 -46   4  12      353.57      471.46    120.34 o
 -44   4  12        0.06       39.64    100.32 o
 -42   4  12      521.54      653.41    119.05 o
 -40   4  12      920.72      717.10    121.76 o
 -38   4  12       29.52      205.04     98.54 o
 -36   4  12      108.60      119.11    100.56 o
 -34   4  12     4466.38     4092.01    218.77 o
 -32   4  12      687.71      591.18    132.39 o
 -30   4  12     2292.81     2081.97    132.64 o
 -28   4  12      380.81      423.61     93.70 o
 -26   4  12      211.19      285.36    109.67 o
 -24   4  12     2131.54     2016.19    165.70 o
 -22   4  12     5425.02     5713.95    206.16 o
 -20   4  12     1034.82      931.85     97.94 o
 -18   4  12      825.37      724.71    101.75 o
 -16   4  12       32.01      124.79     90.50 o
 -14   4  12      808.47      853.79     96.91 o
 -12   4  12      533.45      684.47    113.38 o
 -10   4  12     4532.30     4358.29    202.99 o
  -8   4  12     1278.77     1269.04    120.58 o
  -6   4  12     2444.15     2275.90    147.26 o
  -4   4  12        2.88       68.35     80.20 o
  -2   4  12       70.85       52.81     70.53 o
   0   4  12      380.34      506.01     98.90 o
   2   4  12       20.60      155.14     83.19 o
   4   4  12     2133.61     2255.31    130.42 o
   6   4  12     2256.39     2503.89    140.83 o
   8   4  12      311.98      105.74     80.02 o
  10   4  12      121.36       83.33     82.02 o
  12   4  12      229.46      215.57     73.50 o
  14   4  12        0.62       82.71     77.92 o
  16   4  12        8.85      -34.81     74.44 o
  18   4  12       56.19       -7.81     77.94 o
  20   4  12       26.63      -47.70     82.22 o
  22   4  12       27.37       33.86     91.99 o
  24   4  12       23.23      151.16    100.12 o
  26   4  12       79.24       68.31    124.60 o
  28   4  12       11.40       87.60     95.70 o
  30   4  12      886.75      697.32    153.61 o
  32   4  12      502.14      608.54    117.11 o
  34   4  12       60.58      173.57    100.76 o
  36   4  12     1772.02     1440.69    151.16 o
  38   4  12       77.60      302.29    109.68 o
 -83   1  13     1620.43     1852.86    220.85 o
 -81   1  13      239.08      413.59    168.39 o
 -79   1  13      101.26      332.63    145.52 o
 -77   1  13        0.02      191.61    132.43 o
 -75   1  13      684.60      591.33    135.53 o
 -73   1  13      579.08      943.50    128.08 o
 -71   1  13       50.59       16.37     89.92 o
 -69   1  13       43.88      118.49     82.21 o
 -67   1  13      483.20      320.42     70.64 o
 -65   1  13      248.28      311.49     66.06 o
 -63   1  13      446.24      403.79     68.11 o
 -61   1  13      233.59      218.17     60.51 o
 -59   1  13      164.76      255.28     60.04 o
 -57   1  13     1745.37     1392.31     84.05 o
 -55   1  13      486.67      496.90     62.98 o
 -53   1  13        0.00      234.30     54.34 o
 -51   1  13       23.42       80.73     47.96 o
 -49   1  13     1218.77     1761.13     87.70 o
 -47   1  13     5272.74     5418.03    147.84 o
 -45   1  13     1156.22     1261.10     71.95 o
 -43   1  13     7888.97     7449.90    178.85 o
 -41   1  13      221.63      130.97     41.56 o
 -39   1  13      685.33      589.09     56.98 o
 -37   1  13      222.06      395.96     40.91 o
 -35   1  13    12582.70    12243.29    214.36 o
 -33   1  13     2663.29     2757.82     83.00 o
 -31   1  13      219.58      203.51     34.69 o
 -29   1  13      132.63      125.45     26.57 o
 -27   1  13        0.20      -48.98     24.49 o
 -25   1  13     3436.94     3476.97     84.96 o
 -23   1  13      316.07      288.91     33.70 o
 -21   1  13        0.74       -7.30     28.35 o
 -19   1  13      153.85       15.22     28.76 o
 -17   1  13     2904.16     2705.81     82.05 o
 -15   1  13        7.40      -63.22     31.61 o
 -13   1  13     6843.80     6200.62    122.69 o
 -11   1  13     3048.59     3181.69     82.25 o
  -9   1  13     7099.42     6274.70    128.38 o
  -7   1  13        0.29     -104.38     52.19 o
  -5   1  13    22857.46    22016.00    358.86 o
  -3   1  13    32918.10    30485.12    483.65 o
  -1   1  13      732.83     1043.76     75.74 o
   1   1  13       90.68      807.68     65.18 o
   3   1  13    14941.21    14975.83    283.20 o
   5   1  13    62950.19    66810.02    992.53 o
   7   1  13     2728.95     2825.37     95.58 o
   9   1  13    11185.33    11029.74    192.93 o
  11   1  13     7960.39     8019.54    148.37 o
  13   1  13       49.76      133.69     33.24 o
  15   1  13      738.46      629.24     51.97 o
  17   1  13     4901.03     5333.20    119.39 o
  19   1  13       99.80      112.16     36.90 o
  21   1  13       42.37      -40.95     36.91 o
  23   1  13      143.80      147.41     41.84 o
  25   1  13      873.29      874.02     54.73 o
  27   1  13      244.95      178.89     40.26 o
  29   1  13     1770.76     1630.29     93.65 o
  31   1  13      334.97      161.61     45.63 o
  33   1  13       13.51      -47.42     38.99 o
  35   1  13      381.96      253.18     54.63 o
  37   1  13       21.60      156.88     46.49 o
  39   1  13      792.80      833.01     90.76 o
  41   1  13     3598.13     3418.22    130.16 o
  43   1  13     2266.93     1845.37     98.01 o
  45   1  13     6169.16     6493.88    191.72 o
  47   1  13     4843.10     4147.51    169.14 o
  49   1  13     2354.42     2031.37    125.16 o
  51   1  13      190.15      204.93     82.28 o
  53   1  13      170.08       17.02     83.10 o
  55   1  13      299.95      279.03     96.10 o
  57   1  13       26.06       84.60     88.56 o
  59   1  13       24.03      171.64    112.98 o
  61   1  13      908.17     1129.16    218.24 o
  63   1  13      617.41      748.33    134.74 o
  65   1  13      778.57      641.49    154.84 o
  67   1  13      705.41      978.07    174.90 o
  69   1  13      225.36      356.58    208.83 o
 -76   2  13      545.31      499.34    124.48 o
 -74   2  13      734.10      578.26    128.07 o
 -72   2  13      441.16      673.14    122.05 o
 -70   2  13     2151.71     1909.26    154.25 o
 -68   2  13      228.25      332.95    100.14 o
 -66   2  13      266.52      140.76     89.56 o
 -64   2  13      568.54      495.00     99.15 o
 -62   2  13     1834.71     1860.38    165.32 o
 -60   2  13     1749.82     1617.43    124.36 o
 -58   2  13      650.94      595.89     98.65 o
 -56   2  13      326.92      305.53     84.07 o
 -54   2  13      324.72      500.70     91.33 o
 -52   2  13     9038.16     8833.57    288.77 o
 -50   2  13      281.59      399.40     90.64 o
 -48   2  13     1513.14     1436.13    127.91 o
 -46   2  13     2268.28     2326.25    151.40 o
 -44   2  13     2297.21     1832.56    131.68 o
 -42   2  13      326.21      380.47     83.82 o
 -40   2  13     1628.99     1314.46    113.08 o
 -38   2  13      487.35      510.47     77.43 o
 -36   2  13      200.96      160.49     64.95 o
 -34   2  13     1451.81     1283.35    127.44 o
 -32   2  13     3890.73     4018.99    156.56 o
 -30   2  13      217.51       69.80     53.49 o
 -28   2  13      314.65      343.58     58.82 o
 -26   2  13       26.15      123.85     50.01 o
 -24   2  13      240.85      190.90     44.82 o
 -22   2  13      144.77      249.41     46.27 o
 -20   2  13      847.47     1008.71     60.03 o
 -18   2  13     1015.93     1315.21     67.31 o
 -16   2  13     8866.07     8541.49    187.75 o
 -14   2  13     7807.31     7677.15    161.46 o
 -12   2  13     7718.97     7480.59    149.56 o
 -10   2  13        8.67       75.03     32.89 o
  -8   2  13      400.96      504.21     40.29 o
  -6   2  13     1028.06      956.65     50.34 o
  -4   2  13      120.73      111.11     32.93 o
  -2   2  13      396.29      206.83     35.10 o
   0   2  13       29.66       59.25     32.01 o
   2   2  13     2122.34     1916.97     85.12 o
   4   2  13      158.66       21.27     36.93 o
   6   2  13     2385.44     2674.80     93.52 o
   8   2  13     5650.19     5561.66    140.40 o
  10   2  13      493.89      668.99     76.28 o
  12   2  13       72.87       59.63     62.55 o
  14   2  13     2287.43     2398.10    138.16 o
  16   2  13       20.37      356.65     61.15 o
  18   2  13        4.27       95.34     54.50 o
  20   2  13       48.14      109.27     54.13 o
  22   2  13      893.54      494.57     97.78 o
  24   2  13      203.55      139.28     62.03 o
  26   2  13      102.55      175.82     63.74 o
  28   2  13       98.77      157.82     84.23 o
  30   2  13      368.02      288.43     74.17 o
  32   2  13     1148.10     1421.38    102.47 o
  34   2  13     4079.27     4284.52    165.82 o
  36   2  13        1.87      216.34     73.95 o
  38   2  13     3786.10     3058.69    147.97 o
  40   2  13        0.11      -49.27     70.60 o
  42   2  13     2262.36     1967.74    133.32 o
  44   2  13      998.92      964.09    165.14 o
  46   2  13       22.19       12.65     86.40 o
  48   2  13       33.82      345.76    131.73 o
  50   2  13      335.83      313.27    108.32 o
  52   2  13      905.59      741.78    122.64 o
  54   2  13      622.08      715.44    124.58 o
  56   2  13     1072.22      547.59    130.89 o
  58   2  13       80.24      267.89    121.79 o
  60   2  13     2217.58     2082.49    185.12 o
  62   2  13      169.10      109.28    121.46 o
 -67   3  13      612.68      535.79    134.40 o
 -65   3  13      710.76      609.89    134.71 o
 -63   3  13       58.49      191.33    115.91 o
 -61   3  13      262.98      554.01    125.97 o
 -59   3  13     1148.46      838.97    138.10 o
 -57   3  13       46.07      213.50    105.41 o
 -55   3  13      173.43      110.64    102.51 o
 -53   3  13      173.19      104.68     99.52 o
 -51   3  13      204.87      238.96    107.59 o
 -49   3  13      217.86      181.75     96.85 o
 -47   3  13        0.82      106.41     92.73 o
 -45   3  13     1381.50     1016.24    155.71 o
 -43   3  13     2217.75     2251.66    153.24 o
 -41   3  13      916.04      835.63    118.28 o
 -39   3  13       72.76       60.65     76.36 o
 -37   3  13      669.35      786.43     97.01 o
 -35   3  13     1804.74     1541.48    141.50 o
 -33   3  13        1.03       11.76     82.29 o
 -31   3  13     2917.63     2720.39    154.94 o
 -29   3  13      426.81      551.56     87.36 o
 -27   3  13     1862.49     1828.89    143.64 o
 -25   3  13      171.39      132.67     69.26 o
 -23   3  13     1203.52     1244.19     98.40 o
 -21   3  13      714.94      564.52     86.65 o
 -19   3  13      542.27      466.96     73.65 o
 -17   3  13     2275.41     2308.47    117.72 o
 -15   3  13      753.83      927.07     82.70 o
 -13   3  13       21.53      -39.76     50.03 o
 -11   3  13     1852.08     1985.14    107.05 o
  -9   3  13      246.12      265.53     59.04 o
  -7   3  13       60.56       28.63     58.04 o
  -5   3  13       55.76      218.39     60.48 o
  -3   3  13      207.98      107.21     57.47 o
  -1   3  13      140.33       94.19     55.24 o
   1   3  13      851.21      799.22     89.07 o
   3   3  13      377.12      338.50     84.52 o
   5   3  13       28.96       -3.48     50.03 o
   7   3  13      789.49      818.29     73.46 o
   9   3  13      811.15      711.32     72.06 o
  11   3  13      499.10      435.93     66.79 o
  13   3  13      677.93      650.78     79.42 o
  15   3  13        3.63       -6.75     66.88 o
  17   3  13       32.71       17.90     66.20 o
  19   3  13     1809.24     1638.49    150.80 o
  21   3  13     1295.29      930.83    101.15 o
  23   3  13       14.01       15.80     71.37 o
  25   3  13       39.82      -32.92     71.59 o
  27   3  13        1.66      209.72     83.67 o
  29   3  13       27.39       67.02     81.61 o
  31   3  13       52.45      116.24     83.04 o
  33   3  13        2.00       96.55     83.90 o
  35   3  13      101.15       62.73     87.40 o
  37   3  13     3521.93     3771.94    267.61 o
  39   3  13       22.41      161.23     94.80 o
  41   3  13       24.49      178.37     99.16 o
  43   3  13      570.47      403.54    114.20 o
  45   3  13      708.57      975.99    135.91 o
  47   3  13      212.59      423.47    117.61 o
  49   3  13     1440.82     1509.15    211.50 o
  51   3  13      506.29      450.08    131.33 o
  53   3  13      160.19      328.05    129.77 o
 -50   4  13     1145.27      859.04    131.34 o
 -48   4  13      292.08      334.04    113.32 o
 -46   4  13     1162.90     1142.39    145.04 o
 -44   4  13      432.90      389.18    116.02 o
 -42   4  13      696.51      811.31    123.66 o
 -40   4  13      656.73      636.40    120.56 o
 -38   4  13       57.10      316.21    108.26 o
 -36   4  13      260.14      446.98    109.76 o
 -34   4  13     1402.69     1747.04    140.93 o
 -32   4  13      477.74      592.35    131.10 o
 -30   4  13      651.06      577.73    130.00 o
 -28   4  13     4101.76     3890.96    182.21 o
 -26   4  13      209.73      222.63     88.75 o
 -24   4  13      313.04      360.58     84.06 o
 -22   4  13       77.48      151.55     75.88 o
 -20   4  13        2.64      181.33     83.27 o
 -18   4  13       83.42      166.72     98.56 o
 -16   4  13      500.47      408.01    102.19 o
 -14   4  13      207.34      141.95     82.77 o
 -12   4  13       64.32      314.91     83.68 o
 -10   4  13    13392.28    14268.88    505.20 o
  -8   4  13     1014.69     1258.03    110.73 o
  -6   4  13      590.16      619.00     94.19 o
  -4   4  13       18.18       97.41     73.94 o
  -2   4  13       16.70      -50.04     68.83 o
   0   4  13       94.97       58.64     74.11 o
   2   4  13       67.92       39.21     75.77 o
   4   4  13      848.58      964.24    102.81 o
   6   4  13       98.01      157.01     83.69 o
   8   4  13     6210.10     5947.78    203.64 o
  10   4  13       28.05      142.02     74.78 o
  12   4  13       55.05       68.99     75.10 o
  14   4  13        4.18       11.48     81.03 o
  16   4  13       21.28        4.12     82.61 o
  18   4  13       32.54       -5.83     96.48 o
  20   4  13     1028.78     1116.65    137.33 o
  22   4  13       45.56      -17.59     90.73 o
  24   4  13      261.85      385.52    109.61 o
  26   4  13      580.58      338.88    115.14 o
  28   4  13       63.08       99.36     98.53 o
  30   4  13        0.25      103.41    101.63 o
  32   4  13     2229.95     2275.03    184.03 o
  34   4  13      185.73      379.81    115.80 o
  36   4  13        4.72      155.86    106.13 o
 -84   0  14      804.35      859.20    207.22 o
 -82   0  14     7003.35     6709.69    435.75 o
 -80   0  14     1704.11     1833.31    266.12 o
 -78   0  14      798.00      478.80    191.94 o
 -76   0  14      317.72      100.93    139.63 o
 -74   0  14       47.89       63.10    139.41 o
 -72   0  14     1204.23      852.48    246.49 o
 -70   0  14     3571.10     3647.93    330.55 o
 -68   0  14      394.23      244.77    173.80 o
 -66   0  14      114.87      149.80    105.20 o
 -64   0  14     1059.84     1104.45    153.24 o
 -62   0  14      960.78     1096.17    132.23 o
 -60   0  14      228.72      411.32    105.61 o
 -58   0  14      187.20      298.67     97.76 o
 -56   0  14      286.55      397.59     87.78 o
 -54   0  14      367.64      346.28     75.49 o
 -52   0  14      272.56      167.07     66.35 o
 -50   0  14        0.12       40.21     56.52 o
 -48   0  14      989.49     1198.44     89.49 o
 -46   0  14     4391.10     4103.61    158.65 o
 -44   0  14      605.20      540.26     66.12 o
 -42   0  14     2207.45     2344.31    109.21 o
 -40   0  14     2126.36     2126.52    102.11 o
 -38   0  14      186.19      244.14     53.74 o
 -36   0  14     4205.46     4227.02    139.12 o
 -34   0  14     9272.20     7949.22    213.97 o
 -32   0  14     6553.77     5927.20    197.15 o
 -30   0  14     4229.15     4725.25    169.00 o
 -28   0  14    11874.79    11749.22    302.60 o
 -26   0  14     6864.29     6846.76    182.97 o
 -24   0  14     2086.46     2385.90    103.49 o
 -22   0  14       38.83      -33.30     40.20 o
 -20   0  14     1439.04     1302.76     76.90 o
 -18   0  14     4694.31     4738.08    145.99 o
 -16   0  14    11408.55     9915.11    251.95 o
 -14   0  14     1695.37     1319.40    106.70 o
 -12   0  14    69080.64    72231.08   1447.12 o
 -10   0  14    51551.23    52445.21   1126.95 o
  -8   0  14    34366.79    34030.74    750.25 o
  -6   0  14    95716.42   100331.16   2100.92 o
  -4   0  14     7583.80     9204.74    240.97 o
  -2   0  14    66512.24    64307.20   1371.38 o
   0   0  14    55686.89    63482.24   1352.38 o
   2   0  14   103323.20   110415.95   2315.74 o
   4   0  14    82698.29    79517.06   1690.06 o
   6   0  14    62410.79    66004.09   1410.29 o
   8   0  14      501.38      548.88     79.50 o
  10   0  14     2932.49     2591.27    115.79 o
  12   0  14    38313.60    39149.13    781.02 o
  14   0  14     8116.66     7690.09    178.63 o
  16   0  14    12696.25    11400.88    242.43 o
  18   0  14      281.32      199.60     50.63 o
  20   0  14     3217.49     3023.54    112.98 o
  22   0  14      796.68      654.19     66.39 o
  24   0  14       24.61       11.50     45.48 o
  26   0  14        4.00       49.00     49.30 o
  28   0  14     5083.14     4492.33    147.96 o
  30   0  14     7407.17     7227.99    202.36 o
  32   0  14     3244.36     2970.23    125.24 o
  34   0  14     2681.75     2497.14    122.89 o
  36   0  14      264.71      200.63     64.72 o
  38   0  14      525.10      443.69     79.70 o
  40   0  14      554.42      321.51     83.11 o
  42   0  14      729.41      900.05    130.76 o
  44   0  14      453.70      362.95    132.02 o
  46   0  14        1.48      -92.48    105.93 o
  48   0  14       16.46       99.87    151.39 o
  50   0  14      966.10      597.93    155.93 o
  52   0  14      193.51      125.20    132.57 o
  54   0  14       13.22      101.22    140.64 o
  56   0  14      825.38      724.20    172.91 o
  58   0  14      990.42      965.16    185.16 o
  60   0  14      114.26      413.64    153.96 o
  62   0  14       24.02      -97.24    304.19 o
  64   0  14      740.03     1204.81    240.90 o
  66   0  14     1215.08     1779.80    275.92 o
  68   0  14       67.26       93.75    172.42 o
 -81   1  14       26.62      198.53    144.42 o
 -79   1  14      143.66      153.39    138.19 o
 -77   1  14     1323.91     1522.21    199.51 o
 -75   1  14      261.95      577.40    148.64 o
 -73   1  14     2234.63     1942.32    158.05 o
 -71   1  14       99.45      134.12     96.76 o
 -69   1  14        0.20      157.16     89.92 o
 -67   1  14       63.90       36.21     63.76 o
 -65   1  14       72.30      113.73     61.97 o
 -63   1  14      298.60      246.45     63.68 o
 -61   1  14      717.51      630.78     72.30 o
 -59   1  14        8.17      151.40     56.25 o
 -57   1  14      101.59      160.40     62.75 o
 -55   1  14     1323.20     1151.53     79.91 o
 -53   1  14     2825.08     2779.12    126.17 o
 -51   1  14        2.75       -8.38     48.76 o
 -49   1  14      355.43      258.95     53.82 o
 -47   1  14      120.00      114.86     47.17 o
 -45   1  14       10.51       71.71     44.55 o
 -43   1  14     2798.55     3187.25    110.60 o
 -41   1  14      751.12      947.76     64.05 o
 -39   1  14     1529.88     1477.39     68.67 o
 -37   1  14      467.72      621.21     46.05 o
 -35   1  14     7700.58     7662.04    151.50 o
 -33   1  14       38.05      -30.73     27.03 o
 -31   1  14     1135.07     1323.25     61.49 o
 -29   1  14      241.77      181.90     32.73 o
 -27   1  14       24.23       15.25     25.64 o
 -25   1  14      399.87      332.35     33.67 o
 -23   1  14    15245.09    14793.49    250.91 o
 -21   1  14      559.95      432.20     36.22 o
 -19   1  14      187.74       21.68     35.77 o
 -17   1  14       21.55      -11.82     26.90 o
 -15   1  14     5479.75     4904.92    100.33 o
 -13   1  14     4291.31     4238.73     98.21 o
 -11   1  14     3488.38     3315.76     89.35 o
  -9   1  14     2223.11     1884.67     76.56 o
  -7   1  14     1489.80     2040.91    109.03 o
  -5   1  14    17365.26    18275.12    281.45 o
  -3   1  14     5941.56     5785.17    113.93 o
  -1   1  14    29335.72    31094.23    481.71 o
   1   1  14    15073.92    15825.69    265.82 o
   3   1  14    17248.91    18632.62    316.19 o
   5   1  14    24914.10    27369.63    408.02 o
   7   1  14      916.74     1301.10     55.95 o
   9   1  14      156.31       71.95     36.46 o
  11   1  14     2752.70     3318.02    104.50 o
  13   1  14     3768.39     3910.23     99.36 o
  15   1  14    10680.85    10544.33    192.24 o
  17   1  14       14.94       36.98     35.92 o
  19   1  14      475.58      246.33     45.52 o
  21   1  14       25.69       22.04     37.68 o
  23   1  14     9321.69     8913.96    188.04 o
  25   1  14        0.00      -33.83     34.54 o
  27   1  14     1191.67     1169.32     71.10 o
  29   1  14     7555.15     6497.88    165.27 o
  31   1  14      994.12      801.09     68.24 o
  33   1  14       56.62       29.61     42.01 o
  35   1  14      466.57      331.23     53.65 o
  37   1  14      858.70      841.11     96.48 o
  39   1  14        6.96       97.26     49.12 o
  41   1  14      547.97      944.00     76.75 o
  43   1  14      843.89      936.99     82.46 o
  45   1  14     1003.35     1042.24    104.12 o
  47   1  14     3318.74     3279.23    152.76 o
  49   1  14      299.50      392.91     81.81 o
  51   1  14       65.22      103.84     83.59 o
  53   1  14     3653.21     3360.28    184.20 o
  55   1  14       38.57       48.81     83.88 o
  57   1  14       73.27      105.95    105.71 o
  59   1  14      690.87      998.01    145.93 o
  61   1  14       17.49      130.52    109.59 o
  63   1  14      122.26      159.25    207.25 o
  65   1  14     1364.07     1054.69    254.01 o
  67   1  14       27.32      -27.16    208.63 o
 -76   2  14      285.20      336.20    120.26 o
 -74   2  14       44.56      238.64    111.20 o
 -72   2  14     2721.95     3190.63    194.80 o
 -70   2  14      782.07      748.39    119.04 o
 -68   2  14        3.49      137.75     91.40 o
 -66   2  14      345.99      282.98     90.85 o
 -64   2  14      392.10      465.91     96.23 o
 -62   2  14      372.32      242.07     86.46 o
 -60   2  14     1332.03     1277.95    112.27 o
 -58   2  14      398.65      288.29     84.52 o
 -56   2  14       93.42      164.70     81.45 o
 -54   2  14       61.30       96.09     77.92 o
 -52   2  14    11875.64    11255.98    326.34 o
 -50   2  14     5484.46     4827.59    301.82 o
 -48   2  14     1739.26     1654.19    160.04 o
 -46   2  14      630.75      534.85     93.38 o
 -44   2  14     1605.82     1200.27    115.22 o
 -42   2  14      113.37       82.53     74.01 o
 -40   2  14     1666.10     1752.09    119.46 o
 -38   2  14      925.08      677.66     87.47 o
 -36   2  14      446.56      332.69     77.65 o
 -34   2  14      196.08      213.63     65.09 o
 -32   2  14       48.38       58.69     55.58 o
 -30   2  14      154.62      109.36     57.66 o
 -28   2  14       58.74       24.57     50.92 o
 -26   2  14     2410.22     2409.51    108.75 o
 -24   2  14     5222.96     5803.97    172.95 o
 -22   2  14     8825.56     8927.59    195.72 o
 -20   2  14      288.31      455.28     47.60 o
 -18   2  14     4003.59     4542.60    122.51 o
 -16   2  14      607.53      454.18     46.89 o
 -14   2  14       28.90       58.94     36.92 o
 -12   2  14      423.19      382.55     43.85 o
 -10   2  14     4799.40     4802.81    133.61 o
  -8   2  14     3434.48     3076.27     88.47 o
  -6   2  14      229.30      184.51     43.87 o
  -4   2  14      354.08      549.74     43.14 o
  -2   2  14      884.50      740.72     47.89 o
   0   2  14      809.36      817.18     65.52 o
   2   2  14       10.48      102.44     41.79 o
   4   2  14     2925.84     2589.84    100.29 o
   6   2  14     1527.21     1329.88     74.70 o
   8   2  14     3445.55     3307.58    124.97 o
  10   2  14      197.93       39.68     54.62 o
  12   2  14     1441.45     1457.55     93.11 o
  14   2  14      423.36      580.75     71.39 o
  16   2  14      636.78      582.04     80.72 o
  18   2  14      113.58      177.41     64.16 o
  20   2  14      363.21      408.08     71.90 o
  22   2  14        6.32       42.22     56.24 o
  24   2  14      163.18      121.34     62.47 o
  26   2  14      329.74      179.08     66.08 o
  28   2  14      367.81      419.09     75.66 o
  30   2  14      669.63      691.06     90.64 o
  32   2  14     1602.13     1819.70    115.91 o
  34   2  14      430.32      423.39     78.99 o
  36   2  14     4212.57     4147.00    187.60 o
  38   2  14     5928.63     4963.15    198.00 o
  40   2  14      849.74      980.43    110.88 o
  42   2  14     5923.49     5395.97    224.25 o
  44   2  14      982.82      964.14    125.68 o
  46   2  14       45.66       80.33    101.37 o
  48   2  14        2.01      111.31    104.50 o
  50   2  14     3251.08     3111.01    205.15 o
  52   2  14      246.73      358.92    115.51 o
  54   2  14     1211.34     1353.85    157.44 o
  56   2  14     1358.82      955.92    146.34 o
  58   2  14      225.84      269.91    119.51 o
  60   2  14     1071.02      702.83    141.92 o
  62   2  14     1240.36      777.22    165.54 o
 -67   3  14     1021.16     1124.94    160.48 o
 -65   3  14        0.44      233.08    119.97 o
 -63   3  14     1348.23     1035.62    148.76 o
 -61   3  14      940.98      819.20    137.84 o
 -59   3  14     1034.76      590.22    128.19 o
 -57   3  14     1600.62      982.49    138.09 o
 -55   3  14     1225.28     1095.38    145.02 o
 -53   3  14       16.81        2.82    100.49 o
 -51   3  14      519.29      405.92    114.74 o
 -49   3  14      479.06      134.59     98.47 o
 -47   3  14       68.84      161.12     93.57 o
 -45   3  14      268.30       38.93     90.08 o
 -43   3  14      690.23      567.97    135.26 o
 -41   3  14      175.38      191.09     87.64 o
 -39   3  14     2928.42     2363.16    141.90 o
 -37   3  14     6680.54     6583.34    228.60 o
 -35   3  14      226.23      451.59     91.08 o
 -33   3  14      108.76      179.42     77.32 o
 -31   3  14     4621.45     4681.46    302.68 o
 -29   3  14      959.56     1003.23     96.72 o
 -27   3  14      633.64      608.12     87.42 o
 -25   3  14      962.45      840.07    129.87 o
 -23   3  14      424.04      333.24     87.70 o
 -21   3  14      182.87       85.88     61.56 o
 -19   3  14      132.72       87.08     62.71 o
 -17   3  14       20.69       70.25     60.49 o
 -15   3  14        0.00     -106.85     53.43 o
 -13   3  14      312.73      232.52     70.51 o
 -11   3  14      185.61      198.68     73.26 o
  -9   3  14        3.97       52.46     62.87 o
  -7   3  14     1881.50     1971.97    134.50 o
  -5   3  14     1217.41     1107.54    106.83 o
  -3   3  14     1484.66     1432.10     89.37 o
  -1   3  14     2922.37     2485.61    115.12 o
   1   3  14      868.14      791.92    112.97 o
   3   3  14       27.58      136.25     55.82 o
   5   3  14      142.22      288.69     64.86 o
   7   3  14      431.04      354.77     65.96 o
   9   3  14      144.00       99.01     60.61 o
  11   3  14      247.12      284.10     70.05 o
  13   3  14     2816.27     3190.13    165.73 o
  15   3  14        7.36      -58.53     81.19 o
  17   3  14     1818.22     1542.96    136.04 o
  19   3  14     2425.43     2531.72    142.67 o
  21   3  14       12.73       80.37     72.37 o
  23   3  14        0.50       18.81     80.35 o
  25   3  14       93.19      175.32     83.58 o
  27   3  14       69.21      -56.08     75.70 o
  29   3  14       23.92       76.60     81.64 o
  31   3  14        6.55       99.29     84.94 o
  33   3  14      132.99      191.83    106.85 o
  35   3  14     1787.70     1900.84    156.33 o
  37   3  14     1868.70     2325.98    172.32 o
  39   3  14      838.93      758.25    123.00 o
  41   3  14      650.39      665.55    122.73 o
  43   3  14      352.84      397.23    115.47 o
  45   3  14     8494.94     8057.75    316.02 o
  47   3  14     1682.64     1640.66    160.16 o
  49   3  14     2835.00     2818.04    205.23 o
  51   3  14      491.64      299.21    124.71 o
 -50   4  14      526.40      513.80    125.86 o
 -48   4  14       65.10      229.37    110.68 o
 -46   4  14      309.47      445.18    119.29 o
 -44   4  14      197.94      379.99    113.42 o
 -42   4  14       45.27      218.53    107.63 o
 -40   4  14      187.16      248.22    107.25 o
 -38   4  14      199.03      143.82     98.52 o
 -36   4  14      811.64      678.07    169.01 o
 -34   4  14     1128.11     1053.48    120.63 o
 -32   4  14       85.81      262.93    105.91 o
 -30   4  14      157.38      150.81     95.89 o
 -28   4  14      520.79      492.63    106.81 o
 -26   4  14      188.83      268.41     87.10 o
 -24   4  14      415.88      331.16     90.49 o
 -22   4  14      756.37     1018.66    125.64 o
 -20   4  14     1123.09      953.97    150.35 o
 -18   4  14      266.95      167.66     89.61 o
 -16   4  14     1086.36      920.76    106.88 o
 -14   4  14     1271.91     1018.90    108.51 o
 -12   4  14      103.82      202.12     83.50 o
 -10   4  14     2267.22     2569.44    164.72 o
  -8   4  14       42.38      295.59     84.74 o
  -6   4  14      465.68      514.77     91.53 o
  -4   4  14     1981.29     1712.81    133.65 o
  -2   4  14      455.96      526.33     91.75 o
   0   4  14      449.64      439.35     89.97 o
   2   4  14     1087.93     1103.80    111.99 o
   4   4  14       32.65       29.70     73.18 o
   6   4  14       16.12       72.46     75.56 o
   8   4  14     1074.82     1001.36    136.66 o
  10   4  14        7.97      108.28     83.35 o
  12   4  14      325.95      218.87     87.16 o
  14   4  14       21.00       54.60     84.68 o
  16   4  14        8.86      -85.17     90.00 o
  18   4  14      277.16      240.19    105.47 o
  20   4  14       42.50      185.32     99.80 o
  22   4  14       74.38      345.37    131.40 o
  24   4  14      159.95      220.74     99.95 o
  26   4  14        1.58       61.57     97.12 o
  28   4  14       23.28      146.43     99.68 o
  30   4  14      672.64      600.06    119.11 o
  32   4  14      237.80      200.57    107.70 o
  34   4  14        4.20       58.24    101.54 o
 -81   1  15      931.60     1050.67    223.87 o
 -79   1  15     1419.23     1527.78    213.46 o
 -77   1  15        6.91       57.78    128.72 o
 -75   1  15      117.27      288.30    147.47 o
 -73   1  15      256.82      452.32    107.43 o
 -71   1  15     1173.25     1208.44    135.86 o
 -69   1  15     1167.73     1579.12    145.37 o
 -67   1  15      371.19      412.10     81.48 o
 -65   1  15      958.14      922.96     83.36 o
 -63   1  15       84.13       72.76     60.26 o
 -61   1  15        1.73      125.45     60.10 o
 -59   1  15     1587.13     1521.45     92.85 o
 -57   1  15      255.09      183.29     59.40 o
 -55   1  15       12.88      -35.44     52.49 o
 -53   1  15     1941.42     2092.04     99.80 o
 -51   1  15      191.71      238.41     54.76 o
 -49   1  15      328.88      232.46     53.00 o
 -47   1  15       34.05       -6.85     46.58 o
 -45   1  15      673.60      801.12     69.77 o
 -43   1  15      481.63      574.38     58.92 o
 -41   1  15      285.00      723.73     73.88 o
 -39   1  15     2157.19     2393.99     93.63 o
 -37   1  15      892.44      930.94     55.25 o
 -35   1  15     2367.55     2360.58     76.28 o
 -33   1  15       38.57       16.19     30.17 o
 -31   1  15       81.97       31.28     29.19 o
 -29   1  15        1.12       25.41     27.59 o
 -27   1  15      562.19      545.24     38.77 o
 -25   1  15      142.26       59.80     28.88 o
 -23   1  15      275.29      154.21     31.28 o
 -21   1  15      135.80       45.16     27.94 o
 -19   1  15     1594.95     1749.35     61.32 o
 -17   1  15        0.16        6.11     26.69 o
 -15   1  15     9562.40    10023.63    172.14 o
 -13   1  15     8929.22     8596.04    152.92 o
 -11   1  15    15246.52    16056.92    252.29 o
  -9   1  15      927.69      825.96     52.54 o
  -7   1  15      133.62      -38.11     52.77 o
  -5   1  15    15860.97    17073.29    274.35 o
  -3   1  15      165.52     1024.99     62.66 o
  -1   1  15    13844.96    13777.07    231.59 o
   1   1  15     7033.97     7630.97    163.89 o
   3   1  15    28751.09    29147.10    445.31 o
   5   1  15     6983.67     7058.41    137.32 o
   7   1  15     5239.05     4965.07    106.45 o
   9   1  15     2200.55     2414.18     92.94 o
  11   1  15    19689.52    18532.48    297.58 o
  13   1  15     4023.00     4160.65    107.39 o
  15   1  15    23132.99    22360.60    369.08 o
  17   1  15     9616.96     9009.75    184.57 o
  19   1  15     2117.25     1954.01     79.38 o
  21   1  15      569.45      359.50     53.50 o
  23   1  15    10223.12     9349.59    194.36 o
  25   1  15     7988.81     7764.38    178.42 o
  27   1  15     2040.39     2210.98     90.82 o
  29   1  15      148.77      187.90     47.36 o
  31   1  15     2048.77     2241.61     96.36 o
  33   1  15      124.59      150.43     47.73 o
  35   1  15        6.44       -1.07     45.40 o
  37   1  15     3139.77     2878.57    115.13 o
  39   1  15       14.56      130.67     50.64 o
  41   1  15      973.61      902.31     81.70 o
  43   1  15       94.86       98.10     56.37 o
  45   1  15     1395.77     1299.56    112.29 o
  47   1  15      488.66      381.08     80.74 o
  49   1  15      168.27       69.74     78.64 o
  51   1  15      127.34      385.66     94.81 o
  53   1  15     1138.99     1115.16    122.42 o
  55   1  15       22.89      -33.22     91.19 o
  57   1  15      327.26      353.88    131.06 o
  59   1  15        0.23      163.31    129.22 o
  61   1  15      296.57      379.24    183.61 o
  63   1  15      183.70      282.27    149.62 o
  65   1  15      114.56      136.71    230.00 o
 -76   2  15      617.17      670.70    136.19 o
 -74   2  15     2576.82     3004.53    206.84 o
 -72   2  15      181.26      410.84    114.75 o
 -70   2  15        1.64       69.86     98.52 o
 -68   2  15      356.12      352.01    100.11 o
 -66   2  15      451.00      158.95     89.44 o
 -64   2  15      544.92      681.80    106.60 o
 -62   2  15      286.61      421.78     92.21 o
 -60   2  15      367.17      356.13     89.53 o
 -58   2  15     1358.67     1324.47    110.62 o
 -56   2  15     1363.79     1221.68    113.75 o
 -54   2  15      810.64      401.35     85.44 o
 -52   2  15     3043.37     3081.91    158.15 o
 -50   2  15      672.80      582.80    117.71 o
 -48   2  15     1030.16      861.45    103.48 o
 -46   2  15     1027.69      922.33    104.77 o
 -44   2  15      113.87      226.30     77.63 o
 -42   2  15     3295.44     2357.04    127.42 o
 -40   2  15     1077.38      887.31    115.48 o
 -38   2  15      878.30      814.43     89.58 o
 -36   2  15     1175.61     1006.56     93.55 o
 -34   2  15      128.58      116.79     65.56 o
 -32   2  15        0.50       89.08     61.17 o
 -30   2  15       22.99      -49.15     51.40 o
 -28   2  15       85.28       89.29     51.35 o
 -26   2  15     1036.97      839.78     92.67 o
 -24   2  15     2649.05     2547.35    103.73 o
 -22   2  15     1232.44     1402.48    130.16 o
 -20   2  15       89.64       44.72     44.65 o
 -18   2  15      536.62      492.65     50.34 o
 -16   2  15     2858.66     2873.74     99.32 o
 -14   2  15      929.46      922.57     60.66 o
 -12   2  15       60.57       -1.36     37.42 o
 -10   2  15      678.57      762.25     56.01 o
  -8   2  15        2.02        8.47     38.41 o
  -6   2  15      358.78      263.33     43.35 o
  -4   2  15      182.61      149.92     39.49 o
  -2   2  15      287.05      253.81     40.39 o
   0   2  15      167.44       86.38     40.40 o
   2   2  15     2821.29     2826.73    103.74 o
   4   2  15     1647.96     1466.47     82.95 o
   6   2  15     1887.48     1828.91     90.96 o
   8   2  15     4437.97     4841.76    169.03 o
  10   2  15      163.86      155.55     58.43 o
  12   2  15     1882.98     1941.11    109.20 o
  14   2  15       13.31      126.23     58.96 o
  16   2  15     2222.91     2022.20    115.14 o
  18   2  15      199.54      240.68     68.12 o
  20   2  15     3549.44     3441.59    149.63 o
  22   2  15     4764.94     4869.51    179.72 o
  24   2  15     6042.63     6413.86    217.81 o
  26   2  15     5399.03     5780.20    209.83 o
  28   2  15     3089.92     2763.63    196.13 o
  30   2  15     5682.69     5759.65    206.03 o
  32   2  15      505.50      414.89     89.69 o
  34   2  15     3083.99     2626.69    178.60 o
  36   2  15      167.52      722.26    101.19 o
  38   2  15     1777.45     1526.44    127.41 o
  40   2  15     8623.74     8823.40    300.67 o
  42   2  15     2210.71     1990.71    156.92 o
  44   2  15      444.40      428.01    108.75 o
  46   2  15     4927.02     4326.98    231.58 o
  48   2  15      260.73      535.47    124.32 o
  50   2  15      643.21      754.52    130.44 o
  52   2  15     1444.36     1386.58    156.66 o
  54   2  15      390.79      352.77    123.62 o
  56   2  15     1088.22      936.77    147.48 o
  58   2  15     1059.71     1161.07    158.49 o
  60   2  15      359.53      371.26    138.20 o
 -67   3  15     1678.60     2046.28    195.07 o
 -65   3  15      186.58      634.41    137.48 o
 -63   3  15     2744.95     2441.11    196.36 o
 -61   3  15     1624.64     1398.67    214.80 o
 -59   3  15        5.99       30.06    107.86 o
 -57   3  15      128.17      465.88    119.28 o
 -55   3  15      771.37      734.70    144.52 o
 -53   3  15        6.51       98.05    102.88 o
 -51   3  15      373.59      353.07    112.87 o
 -49   3  15     1145.06     1098.79    137.10 o
 -47   3  15        0.76       96.86     91.98 o
 -45   3  15      157.66      231.28     99.23 o
 -43   3  15       80.27      176.36     94.96 o
 -41   3  15     1048.83      799.76    106.43 o
 -39   3  15     4755.69     4534.80    212.92 o
 -37   3  15     2483.84     2115.88    167.11 o
 -35   3  15      443.09      410.18     92.63 o
 -33   3  15      753.68      557.54     89.67 o
 -31   3  15      304.32      195.36     73.50 o
 -29   3  15     1184.31      786.76    100.35 o
 -27   3  15     2272.53     2255.24    136.39 o
 -25   3  15     1023.12      905.06     96.77 o
 -23   3  15      324.68      333.74     76.86 o
 -21   3  15     1838.76     1801.57    128.36 o
 -19   3  15     4264.28     4409.70    175.65 o
 -17   3  15       24.34       83.07     61.12 o
 -15   3  15     2332.71     2639.47    127.57 o
 -13   3  15       88.16       85.70     53.57 o
 -11   3  15      372.76      319.11     70.98 o
  -9   3  15      164.99      199.63     60.90 o
  -7   3  15      152.09      173.20     60.59 o
  -5   3  15        1.78       -0.55     55.37 o
  -3   3  15      810.94      938.22     81.24 o
  -1   3  15     4172.19     3477.76    139.51 o
   1   3  15     1047.80      922.04     90.72 o
   3   3  15     1725.38     1466.52    113.18 o
   5   3  15      174.58      126.67     60.94 o
   7   3  15       71.07      104.16     60.53 o
   9   3  15        0.15       50.00     64.46 o
  11   3  15      628.61      579.40     90.30 o
  13   3  15       55.69      -32.40     77.10 o
  15   3  15      126.43      205.27    102.19 o
  17   3  15      154.56      282.83     83.94 o
  19   3  15        0.00       78.44     73.86 o
  21   3  15      251.67      373.03     86.42 o
  23   3  15       75.12      163.61     82.20 o
  25   3  15      360.15      463.72     96.15 o
  27   3  15     2063.18     2152.18    143.11 o
  29   3  15      644.41      559.63    102.34 o
  31   3  15        6.82      109.37     88.06 o
  33   3  15     9073.56     8529.77    392.18 o
  35   3  15     1555.46     1544.74    147.93 o
  37   3  15      213.29      377.71    112.13 o
  39   3  15     2710.23     2499.04    182.82 o
  41   3  15     4093.38     4171.03    229.92 o
  43   3  15       37.70      883.80    131.02 o
  45   3  15     1719.33     1514.10    162.96 o
  47   3  15       93.52      489.65    124.45 o
  49   3  15      574.11      813.61    154.04 o
  51   3  15     9918.68    10093.90    453.10 o
 -48   4  15      310.05      357.19    112.50 o
 -46   4  15      342.43      268.19    110.91 o
 -44   4  15      407.51      509.52    123.84 o
 -42   4  15       20.42      114.35    108.90 o
 -40   4  15       27.29      209.18     99.97 o
 -38   4  15      135.01      193.13     98.66 o
 -36   4  15      271.02      299.67     97.08 o
 -34   4  15        1.47       59.01     88.51 o
 -32   4  15      363.85      512.45    108.36 o
 -30   4  15       72.56      121.08     97.19 o
 -28   4  15        7.90       38.41     95.37 o
 -26   4  15     1884.92     1378.13    158.28 o
 -24   4  15       42.47      164.39     89.06 o
 -22   4  15      204.71      200.69     94.49 o
 -20   4  15      828.52      957.80    117.41 o
 -18   4  15      535.03      396.79     98.77 o
 -16   4  15      157.47      247.62     92.18 o
 -14   4  15      277.46      382.00     96.84 o
 -12   4  15     1109.82     1150.08    117.73 o
 -10   4  15      963.04     1039.15    111.72 o
  -8   4  15      829.17      994.23    101.96 o
  -6   4  15      112.63      207.91     78.09 o
  -4   4  15      325.21      162.36     87.82 o
  -2   4  15      618.04      695.31    102.69 o
   0   4  15     1813.48     2041.17    209.10 o
   2   4  15     1331.92     1493.56    159.69 o
   4   4  15     1738.86     1603.94    120.05 o
   6   4  15       76.47      136.47     88.62 o
   8   4  15       58.29      145.41     92.78 o
  10   4  15       60.28       70.48     90.47 o
  12   4  15        6.79       70.69     98.35 o
  14   4  15      246.48      126.86    103.84 o
  16   4  15       20.78      147.40    100.19 o
  18   4  15      697.00      805.60    168.65 o
  20   4  15       12.04       -0.97     99.45 o
  22   4  15       16.90      112.62    100.66 o
  24   4  15      373.45      464.50    120.38 o
  26   4  15      341.30      484.40    122.70 o
  28   4  15      463.05      454.86    114.97 o
  30   4  15      654.84      273.72    115.42 o
  32   4  15      267.82      457.45    117.13 o
 -82   0  16      902.04     1296.27    274.37 o
 -80   0  16       43.30      230.84    161.61 o
 -78   0  16       87.84       68.16    154.75 o
 -76   0  16     1303.19     1273.51    214.58 o
 -74   0  16     1127.55     1264.63    235.75 o
 -72   0  16        0.67       -8.73    130.93 o
 -70   0  16     1708.40     2003.40    237.39 o
 -68   0  16      189.45      241.00    144.57 o
 -66   0  16      923.40      850.89    171.75 o
 -64   0  16     1509.62     1707.83    196.38 o
 -62   0  16     3839.26     3801.73    343.25 o
 -60   0  16     2299.95     2245.81    177.13 o
 -58   0  16      218.32       74.29     91.35 o
 -56   0  16       27.79      -18.54    112.42 o
 -54   0  16      837.74      654.69     90.13 o
 -52   0  16     3748.98     4442.51    195.03 o
 -50   0  16     4196.29     4592.76    185.40 o
 -48   0  16     4129.80     4630.89    234.76 o
 -46   0  16     1311.32     1627.38    107.10 o
 -44   0  16     6421.92     6060.03    184.99 o
 -42   0  16     4370.32     4507.67    152.14 o
 -40   0  16      784.62      568.17     81.38 o
 -38   0  16      198.58       77.10     50.07 o
 -36   0  16      117.39      189.88     55.34 o
 -34   0  16     3646.80     3528.90    128.26 o
 -32   0  16     2602.80     2483.42    102.08 o
 -30   0  16     2658.58     2611.20     99.46 o
 -28   0  16       77.31       37.65     42.75 o
 -26   0  16      235.56      141.35     49.29 o
 -24   0  16       50.45       93.83     46.39 o
 -22   0  16      916.69     1258.32     79.92 o
 -20   0  16      945.57      959.27     71.13 o
 -18   0  16     1302.84     1545.14     85.85 o
 -16   0  16      997.95      892.99     72.19 o
 -14   0  16      610.39      464.39    100.78 o
 -12   0  16     8889.48     9883.00    274.05 o
 -10   0  16    58100.53    66189.95   1414.28 o
  -8   0  16    34725.73    39608.36    872.66 o
  -6   0  16    92836.95    93089.90   1967.14 o
  -4   0  16    16691.82    21613.23    502.24 o
  -2   0  16    36169.05    39973.39    874.70 o
   0   0  16    15478.35    17736.13    422.73 o
   2   0  16    50371.69    56144.02   1206.88 o
   4   0  16       12.23      264.50     68.70 o
   6   0  16    12694.02    12702.13    302.02 o
   8   0  16    10019.69    11365.77    264.91 o
  10   0  16     7212.80     7809.15    201.57 o
  12   0  16       21.67      239.66     60.55 o
  14   0  16    65755.14    68807.48   1326.85 o
  16   0  16     3486.09     4143.67    238.48 o
  18   0  16    46979.98    44089.39    764.81 o
  20   0  16      705.84     1073.51     77.58 o
  22   0  16    13326.29    12111.65    257.80 o
  24   0  16     7115.29     6493.46    174.10 o
  26   0  16     6724.08     6868.98    182.08 o
  28   0  16      302.22      232.98     62.36 o
  30   0  16     2124.19     1734.23    110.81 o
  32   0  16    16496.35    17565.06    438.23 o
  34   0  16      336.14      495.81     83.69 o
  36   0  16    17190.35    16690.73    578.01 o
  38   0  16      357.45      562.62    111.33 o
  40   0  16     3822.51     4208.35    300.32 o
  42   0  16     4468.96     4670.96    479.57 o
  44   0  16       51.51     -119.75    119.97 o
  46   0  16        4.93       41.92    128.26 o
  48   0  16     2896.71     2495.11    244.77 o
  50   0  16       11.52       13.49    183.05 o
  52   0  16     1009.76     1084.36    193.77 o
  54   0  16      347.35      207.86    221.29 o
  56   0  16     3301.15     3546.12    343.74 o
  58   0  16      467.36      351.94    315.45 o
  60   0  16     4994.68     4729.72    370.14 o
  62   0  16      324.46      512.16    201.04 o
  64   0  16     1021.47      707.66    337.13 o
  66   0  16      777.02      641.11    186.30 o
 -81   1  16     1729.12     2068.49    226.58 o
 -79   1  16      250.54      277.52    148.36 o
 -77   1  16       44.06      220.42    176.69 o
 -75   1  16       30.36      100.42    124.37 o
 -73   1  16      157.42      260.20    104.10 o
 -71   1  16        2.75       70.83     93.58 o
 -69   1  16      526.44      450.01    105.50 o
 -67   1  16       88.09      110.21     73.69 o
 -65   1  16       11.72      145.70     64.47 o
 -63   1  16      182.66      239.35     67.16 o
 -61   1  16      100.26      178.84     61.99 o
 -59   1  16     1337.58     1136.86     84.32 o
 -57   1  16      855.98      503.63     68.63 o
 -55   1  16     1028.24      592.25     69.26 o
 -53   1  16       34.86      133.84     53.60 o
 -51   1  16     3536.64     3289.61    120.49 o
 -49   1  16       25.61      -51.34     45.66 o
 -47   1  16      511.29      408.92     59.45 o
 -45   1  16      383.15      268.62     58.17 o
 -43   1  16      447.63      503.86     69.02 o
 -41   1  16      284.70      368.06     53.83 o
 -39   1  16      744.10      775.87     62.92 o
 -37   1  16      659.19      597.72     52.10 o
 -35   1  16     1073.08     1074.80     57.18 o
 -33   1  16      408.58      442.82     41.39 o
 -31   1  16      590.62      427.49     41.44 o
 -29   1  16      827.95      762.17     50.09 o
 -27   1  16     1784.18     1581.21     61.57 o
 -25   1  16        7.87      -11.34     28.05 o
 -23   1  16       79.73       98.82     28.27 o
 -21   1  16     9733.55     9854.02    168.24 o
 -19   1  16      756.54      451.75     40.38 o
 -17   1  16     2342.52     2685.83    121.86 o
 -15   1  16    21172.57    21539.11    327.74 o
 -13   1  16      146.46       82.59     31.31 o
 -11   1  16     2999.66     3586.87     95.46 o
  -9   1  16    19792.77    19598.37    300.90 o
  -7   1  16       12.52      -55.98     28.60 o
  -5   1  16      439.86      269.83     35.43 o
  -3   1  16      497.91      721.67     58.41 o
  -1   1  16     8027.06     7975.82    152.18 o
   1   1  16     2202.42     2542.41     91.22 o
   3   1  16    19201.24    19727.57    317.07 o
   5   1  16      698.49      748.96     49.24 o
   7   1  16     2138.34     2923.99     92.67 o
   9   1  16     1415.93     1609.78     73.59 o
  11   1  16       66.10      -47.31     36.06 o
  13   1  16      697.20      709.96     56.13 o
  15   1  16      109.17       13.45     39.91 o
  17   1  16      155.27      149.12     39.01 o
  19   1  16     4983.76     4698.74    118.76 o
  21   1  16     1315.07     1245.03     65.02 o
  23   1  16       71.64      197.12     44.01 o
  25   1  16     1066.19     1031.34     67.40 o
  27   1  16      694.86      609.59     59.23 o
  29   1  16     1505.84     1547.19     85.84 o
  31   1  16     8283.25     8034.86    202.78 o
  33   1  16     1881.12     1807.21     92.50 o
  35   1  16      138.55      168.30     59.59 o
  37   1  16      149.32      155.55     53.51 o
  39   1  16      223.10      299.16     60.61 o
  41   1  16      322.34      340.68     63.71 o
  43   1  16      246.00      253.76     74.56 o
  45   1  16      374.74      387.29     82.13 o
  47   1  16     2844.17     2418.62    178.79 o
  49   1  16       85.73       74.67     78.71 o
  51   1  16       19.05      210.96     89.99 o
  53   1  16       68.45       93.72     97.13 o
  55   1  16      655.18      419.34    195.11 o
  57   1  16      666.67      669.51    151.67 o
  59   1  16       26.11      107.59    219.03 o
  61   1  16      858.00      908.89    166.12 o
  63   1  16        1.13      348.94    137.56 o
  65   1  16     1223.30     1680.15    280.07 o
 -76   2  16       14.79      255.21    118.54 o
 -74   2  16      360.06      335.05    118.25 o
 -72   2  16     1716.40     1808.82    159.20 o
 -70   2  16      195.05      241.12    109.72 o
 -68   2  16      633.18      953.14    128.87 o
 -66   2  16       73.45      206.17     91.95 o
 -64   2  16      296.87      243.27     89.52 o
 -62   2  16      128.51       18.52     86.54 o
 -60   2  16      218.73      128.29     81.03 o
 -58   2  16       57.77       18.25     88.19 o
 -56   2  16      209.97      402.48     85.28 o
 -54   2  16      246.59      525.21     90.47 o
 -52   2  16     1683.08     1469.85    125.64 o
 -50   2  16      787.27      758.87    102.90 o
 -48   2  16     3191.48     2543.48    149.87 o
 -46   2  16     2439.13     2013.23    183.31 o
 -44   2  16        3.38       13.44     65.74 o
 -42   2  16     1305.78      970.04    118.99 o
 -40   2  16     1593.53     1725.11    189.80 o
 -38   2  16      123.97       87.50     67.64 o
 -36   2  16      309.76      154.60     63.75 o
 -34   2  16       32.52       -6.63     56.13 o
 -32   2  16     1909.44     2131.06    120.31 o
 -30   2  16       90.89      -26.55     55.22 o
 -28   2  16     2111.60     2398.95    113.64 o
 -26   2  16        3.93       56.93     49.30 o
 -24   2  16      667.55      642.96     68.95 o
 -22   2  16     1751.54     1668.37     93.71 o
 -20   2  16     5404.98     5619.69    163.09 o
 -18   2  16       53.61       77.32     47.23 o
 -16   2  16      665.13      720.22     63.53 o
 -14   2  16      197.23      340.90     51.58 o
 -12   2  16     2662.21     2159.51    100.62 o
 -10   2  16      195.97      245.75     49.59 o
  -8   2  16      959.37      863.32     65.56 o
  -6   2  16       38.95        2.17     48.68 o
  -4   2  16       33.05       47.83     45.26 o
  -2   2  16      662.72      604.95     64.90 o
   0   2  16        0.98      -29.25     40.05 o
   2   2  16     1052.42      845.79    122.42 o
   4   2  16       39.64      219.45     58.76 o
   6   2  16     2583.29     2529.26    126.77 o
   8   2  16       25.70       81.14     60.19 o
  10   2  16     5765.56     6192.56    204.98 o
  12   2  16     9195.66     8592.06    249.03 o
  14   2  16     4799.48     4818.30    241.96 o
  16   2  16       84.57      218.78     71.77 o
  18   2  16      751.20      573.12     88.67 o
  20   2  16     1533.18     1283.81    107.56 o
  22   2  16     2241.36     2051.84    131.32 o
  24   2  16     1491.07     1761.89    153.56 o
  26   2  16     1699.29     1719.10    119.96 o
  28   2  16    10296.92     9710.88    283.07 o
  30   2  16     1633.99     1444.92    119.36 o
  32   2  16     4088.26     3800.16    179.47 o
  34   2  16     6958.06     7678.05    257.57 o
  36   2  16     5571.02     5185.82    213.91 o
  38   2  16      180.66     1148.33    118.59 o
  40   2  16     2247.10     1817.75    148.51 o
  42   2  16     2191.07     2361.94    180.35 o
  44   2  16     4010.03     4151.81    249.14 o
  46   2  16     9707.81     9568.39    333.30 o
  48   2  16     4547.23     4346.81    234.60 o
  50   2  16      135.91      257.98    113.91 o
  52   2  16       57.66      164.26    111.25 o
  54   2  16      366.82      388.99    122.63 o
  56   2  16      212.52      262.88    120.34 o
  58   2  16       14.69      -96.75    117.16 o
 -65   3  16     3005.91     3038.86    221.74 o
 -63   3  16     3023.51     3346.28    223.11 o
 -61   3  16     1709.57     1325.02    205.92 o
 -59   3  16       63.67      360.17    120.47 o
 -57   3  16      285.48      358.71    140.09 o
 -55   3  16     1952.27     1424.61    161.26 o
 -53   3  16     2147.31     1948.02    227.43 o
 -51   3  16      782.88      598.67    125.58 o
 -49   3  16      626.24      537.49    125.42 o
 -47   3  16      286.29      242.77    104.37 o
 -45   3  16       81.48      114.86     93.79 o
 -43   3  16     2365.91     2144.89    157.12 o
 -41   3  16      161.93      165.33     85.08 o
 -39   3  16       59.66      130.48     81.30 o
 -37   3  16       60.07      139.49     82.92 o
 -35   3  16      158.41      256.59     86.89 o
 -33   3  16        0.00       40.60     73.63 o
 -31   3  16        4.04      146.03     74.64 o
 -29   3  16      234.61      222.86     84.61 o
 -27   3  16     1746.66     1657.83    122.15 o
 -25   3  16        9.45       21.78     70.15 o
 -23   3  16      596.87      467.98     94.42 o
 -21   3  16      211.25       89.99     76.81 o
 -19   3  16      410.04      383.79     69.17 o
 -17   3  16     1787.90     1748.64    167.59 o
 -15   3  16        0.01       62.69     60.76 o
 -13   3  16      592.06      503.30     74.48 o
 -11   3  16       48.05      128.62     68.45 o
  -9   3  16      589.74      546.18     91.53 o
  -7   3  16      561.06      959.16     96.15 o
  -5   3  16     2499.30     2336.27    119.27 o
  -3   3  16     1103.80     1421.24     98.55 o
  -1   3  16      359.62      379.95     72.13 o
   1   3  16      909.92      904.22    101.30 o
   3   3  16      425.95      312.29     80.14 o
   5   3  16      698.12      650.40    150.17 o
   7   3  16        0.02      -18.05     60.63 o
   9   3  16      160.20      131.48     75.91 o
  11   3  16       35.03      148.74     72.75 o
  13   3  16      109.19      -26.31     84.09 o
  15   3  16      610.95      600.01     97.54 o
  17   3  16     1313.31     1304.48    124.62 o
  19   3  16      964.85      928.59    108.88 o
  21   3  16     3549.90     3542.41    381.34 o
  23   3  16      327.91      440.54     97.36 o
  25   3  16      767.25      676.25    107.57 o
  27   3  16     4390.68     3954.78    205.81 o
  29   3  16     1344.63      928.76    121.85 o
  31   3  16      200.76      773.79    140.65 o
  33   3  16     4144.11     3853.12    222.66 o
  35   3  16     1189.03      973.53    141.52 o
  37   3  16      600.36      491.24    120.15 o
  39   3  16       19.43      562.46    125.64 o
  41   3  16       38.86      225.70    115.50 o
  43   3  16       16.94      353.40    122.44 o
  45   3  16       18.02      196.70    126.23 o
  47   3  16      197.42      396.55    159.55 o
  49   3  16      173.09      646.37    146.44 o
 -48   4  16        0.53      132.43    106.38 o
 -46   4  16        6.00      277.26    110.43 o
 -44   4  16      212.10      111.73    119.60 o
 -42   4  16        1.28       -9.30    105.91 o
 -40   4  16       61.08      -22.57    105.46 o
 -38   4  16        3.19        0.18     87.14 o
 -36   4  16        4.93      -31.26     88.38 o
 -34   4  16      170.94      247.72    100.26 o
 -32   4  16        0.72       75.00     98.48 o
 -30   4  16      119.79      130.20    102.62 o
 -28   4  16        7.99       36.00    115.68 o
 -26   4  16     1104.14     1031.76    124.30 o
 -24   4  16      317.45      190.29    121.55 o
 -22   4  16       51.74      187.57    101.04 o
 -20   4  16      419.98      530.99    144.24 o
 -18   4  16        2.82       93.22     92.36 o
 -16   4  16       91.98      193.94     83.82 o
 -14   4  16     3218.85     3341.93    220.03 o
 -12   4  16     1587.31     1209.45    111.10 o
 -10   4  16      381.90      494.60    130.80 o
  -8   4  16     3144.74     3156.26    154.71 o
  -6   4  16        0.20      152.71     81.90 o
  -4   4  16       87.83      210.71     82.01 o
  -2   4  16     2933.89     3051.08    155.29 o
   0   4  16     1278.38     1209.06    155.93 o
   2   4  16       11.83      177.81     91.94 o
   4   4  16     2909.23     3230.57    214.91 o
   6   4  16      462.49      490.68    110.27 o
   8   4  16      133.70       75.67    117.57 o
  10   4  16       82.52       72.96    105.77 o
  12   4  16      681.63      770.20    128.23 o
  14   4  16      345.68      512.01    119.09 o
  16   4  16      267.68      100.25    120.23 o
  18   4  16        2.62      187.94    110.94 o
  20   4  16       10.51      157.09    108.12 o
  22   4  16      795.93      916.56    138.57 o
  24   4  16      176.99      250.33    114.63 o
  26   4  16      119.04      353.92    122.71 o
  28   4  16       22.53      198.81    124.43 o
  30   4  16      399.46      440.57    130.36 o
 -81   1  17       24.66      320.61    152.72 o
 -79   1  17      583.72      400.44    154.92 o
 -77   1  17       91.81      180.25    137.73 o
 -75   1  17      531.99      411.42    174.66 o
 -73   1  17        1.97      118.40     96.59 o
 -71   1  17       94.28       79.09     93.57 o
 -69   1  17        0.24      143.66     94.70 o
 -67   1  17      328.39      275.96     78.03 o
 -65   1  17      552.15      329.65     70.84 o
 -63   1  17      123.59      145.41     63.23 o
 -61   1  17      921.03      614.43     73.76 o
 -59   1  17      234.02      336.93     65.62 o
 -57   1  17      483.31      412.20     64.62 o
 -55   1  17       49.59       48.06     55.57 o
 -53   1  17     2694.42     2188.15    104.02 o
 -51   1  17      216.18       74.79     53.37 o
 -49   1  17      375.42      231.38     56.13 o
 -47   1  17     1055.01     1043.96     76.87 o
 -45   1  17        3.93      -86.50     47.50 o
 -43   1  17      712.65      511.41     62.39 o
 -41   1  17      255.47       99.80     49.02 o
 -39   1  17     3104.74     3403.21    114.45 o
 -37   1  17      199.32      216.82     49.51 o
 -35   1  17       59.92       81.04     38.34 o
 -33   1  17     3253.02     3758.55    104.54 o
 -31   1  17      974.36      998.45     54.94 o
 -29   1  17        3.23       88.24     32.64 o
 -27   1  17      658.91      891.54     58.85 o
 -25   1  17     1167.71     1112.93     55.04 o
 -23   1  17      461.72      275.38     34.06 o
 -21   1  17      219.70      272.84     33.41 o
 -19   1  17     1446.09     1480.52     57.46 o
 -17   1  17     1015.09     1062.56     64.22 o
 -15   1  17    18491.67    19548.82    296.72 o
 -13   1  17    25043.10    24746.98    363.93 o
 -11   1  17     3655.60     3493.34     85.76 o
  -9   1  17       29.22        2.20     28.88 o
  -7   1  17      424.15      327.26     44.28 o
  -5   1  17      952.87      856.11     48.07 o
  -3   1  17     3075.59     3462.84     97.58 o
  -1   1  17     3029.83     2823.49     78.24 o
   1   1  17      331.58      261.49     41.41 o
   3   1  17     2298.39     2328.60     78.51 o
   5   1  17      746.57      507.36     47.39 o
   7   1  17     1061.49      792.48     55.00 o
   9   1  17     8030.74     8231.04    162.80 o
  11   1  17      147.45      131.88     42.28 o
  13   1  17     2357.22     2376.32     89.34 o
  15   1  17      122.12       63.48     45.39 o
  17   1  17       53.77       53.53     38.21 o
  19   1  17     9592.59     8976.16    193.83 o
  21   1  17     1528.64     1639.95     78.21 o
  23   1  17     4118.76     4171.91    132.40 o
  25   1  17     4618.92     4632.93    137.99 o
  27   1  17     9467.72     9928.29    225.04 o
  29   1  17     1896.79     2318.61    122.62 o
  31   1  17     3679.72     3608.86    128.81 o
  33   1  17      684.28      677.93     67.31 o
  35   1  17       24.87      110.72     50.90 o
  37   1  17     6818.78     6400.71    182.98 o
  39   1  17     2344.92     2526.87    113.87 o
  41   1  17     3139.77     3082.09    181.92 o
  43   1  17        2.11      256.48     76.97 o
  45   1  17       78.41      312.76     83.84 o
  47   1  17     1448.69     1528.67    146.30 o
  49   1  17     1084.08      886.74    127.74 o
  51   1  17        0.01       -8.93     81.60 o
  53   1  17      603.91      569.21    246.10 o
  55   1  17     4334.92     4206.53    414.73 o
  57   1  17      291.31      426.99    143.01 o
  59   1  17      822.75      770.40    162.93 o
  61   1  17        1.62      250.85    139.75 o
  63   1  17      253.91      642.35    219.78 o
 -76   2  17       61.77      138.32    117.01 o
 -74   2  17      400.33      384.61    117.92 o
 -72   2  17      518.08      447.96    121.04 o
 -70   2  17       18.80       79.93    102.95 o
 -68   2  17        0.13      107.75    100.13 o
 -66   2  17       17.01       67.25     92.31 o
 -64   2  17       51.43       88.02     88.96 o
 -62   2  17      213.83      152.22     88.94 o
 -60   2  17      551.77      547.09     94.94 o
 -58   2  17      142.93      139.94     80.18 o
 -56   2  17      497.28      389.12     84.67 o
 -54   2  17      781.76      549.69    101.45 o
 -52   2  17     2845.73     2485.27    173.82 o
 -50   2  17      191.82      332.39     89.59 o
 -48   2  17     4233.59     3679.57    178.05 o
 -46   2  17     2375.95     2360.51    145.34 o
 -44   2  17      351.03      297.12     78.05 o
 -42   2  17      243.25      285.99     74.77 o
 -40   2  17      638.42      555.14     83.34 o
 -38   2  17      293.24      250.05     87.23 o
 -36   2  17      970.69      823.77    100.71 o
 -34   2  17      220.95       66.46     60.43 o
 -32   2  17      254.38      205.43     67.29 o
 -30   2  17      228.95      112.45     61.77 o
 -28   2  17     6015.57     5920.71    183.59 o
 -26   2  17      862.05      814.52     90.89 o
 -24   2  17     1022.02      729.76     71.42 o
 -22   2  17      645.28      597.69     85.05 o
 -20   2  17     1941.95     1879.50    119.64 o
 -18   2  17     1354.14     1398.30     87.48 o
 -16   2  17        2.18       95.02     50.15 o
 -14   2  17      396.26      478.34     58.54 o
 -12   2  17     1049.41      952.50     82.21 o
 -10   2  17      417.10      405.50     55.41 o
  -8   2  17       45.02       35.08     45.21 o
  -6   2  17      240.11      113.50     52.86 o
  -4   2  17      455.80      427.68     66.93 o
  -2   2  17     3380.89     3342.96    136.75 o
   0   2  17      336.37      320.64     60.13 o
   2   2  17     2478.19     2330.20    113.51 o
   4   2  17       38.88       16.44     52.01 o
   6   2  17      148.78       77.84     70.51 o
   8   2  17     2407.04     2777.68    139.36 o
  10   2  17     3811.96     3716.14    161.39 o
  12   2  17      975.39      983.24     94.55 o
  14   2  17    12112.58    11325.54    305.33 o
  16   2  17     2625.11     2564.13    158.04 o
  18   2  17      131.65      -22.78     68.86 o
  20   2  17      573.93      566.56     87.98 o
  22   2  17       22.70      113.73     70.95 o
  24   2  17     3291.60     3087.46    150.80 o
  26   2  17       52.11      552.36     87.26 o
  28   2  17     2262.55     2285.55    143.72 o
  30   2  17     2448.85     2645.87    156.60 o
  32   2  17     5129.09     5428.88    224.83 o
  34   2  17      179.37      714.11    103.27 o
  36   2  17     1558.76     1335.74    126.30 o
  38   2  17       33.08      293.58     94.41 o
  40   2  17     4033.66     4024.76    210.53 o
  42   2  17     8694.36     8531.35    307.16 o
  44   2  17    10256.75    11416.80    363.72 o
  46   2  17      572.50     1100.58    137.54 o
  48   2  17     1379.93     1144.28    146.19 o
  50   2  17      287.12      283.32    117.09 o
  52   2  17       99.89      400.58    123.21 o
  54   2  17      678.81      718.69    137.82 o
  56   2  17       63.63      130.83    120.14 o
  58   2  17      148.48       20.65    132.07 o
 -65   3  17      526.58      867.58    152.48 o
 -63   3  17      211.22      163.44    121.84 o
 -61   3  17      346.39      439.83    131.76 o
 -59   3  17      209.35      118.93    118.90 o
 -57   3  17       71.74      180.44    121.77 o
 -55   3  17     1286.51     1247.03    162.77 o
 -53   3  17      484.59      351.46    121.18 o
 -51   3  17        1.81       44.06    103.12 o
 -49   3  17        5.87      208.60    108.43 o
 -47   3  17        2.89      279.32    104.63 o
 -45   3  17        0.32      260.50    104.05 o
 -43   3  17      680.50      620.53    106.51 o
 -41   3  17       71.60      -51.14     80.05 o
 -39   3  17      314.40      447.29    101.43 o
 -37   3  17       96.87       40.64     81.93 o
 -35   3  17      486.58      274.06     75.60 o
 -33   3  17      191.88       84.37     68.84 o
 -31   3  17       77.17      149.66     90.09 o
 -29   3  17     1017.73      741.34     93.59 o
 -27   3  17      109.64       39.77     67.77 o
 -25   3  17      101.82      -52.95     64.67 o
 -23   3  17      111.00      139.09     69.20 o
 -21   3  17      424.61      395.08     75.94 o
 -19   3  17       87.76      286.73     70.20 o
 -17   3  17       40.28      102.13     69.27 o
 -15   3  17     1021.22      966.60     91.38 o
 -13   3  17      733.90      908.90     87.55 o
 -11   3  17     3809.27     3960.25    157.41 o
  -9   3  17      402.70      493.36     77.24 o
  -7   3  17     3822.24     4318.55    207.09 o
  -5   3  17      329.89      407.41     76.72 o
  -3   3  17        8.69       11.90     69.02 o
  -1   3  17        6.75      161.19     76.04 o
   1   3  17      452.00      565.96     89.87 o
   3   3  17     5458.99     5653.40    233.73 o
   5   3  17     3226.10     3081.39    192.35 o
   7   3  17     1356.62     1189.90    104.62 o
   9   3  17        5.18       29.79     79.56 o
  11   3  17       26.81      219.01     79.65 o
  13   3  17     2796.68     2691.38    251.90 o
  15   3  17      364.59      420.43    104.50 o
  17   3  17      409.76      400.25    100.25 o
  19   3  17     1298.79     1086.28    118.47 o
  21   3  17     1659.80     1719.85    140.93 o
  23   3  17     6768.77     6205.85    243.05 o
  25   3  17     1699.93     1731.46    143.08 o
  27   3  17      213.97      377.40    102.59 o
  29   3  17      151.03       74.55    104.95 o
  31   3  17     1445.48     1631.72    183.33 o
  33   3  17       32.82      422.73    125.00 o
  35   3  17     2571.24     2249.39    281.66 o
  37   3  17      113.84      101.88    108.49 o
  39   3  17      112.08      102.48    115.69 o
  41   3  17     1647.11     1225.75    201.03 o
  43   3  17        3.88      185.74    127.26 o
  45   3  17      330.47      473.72    149.07 o
  47   3  17     4724.51     3706.92    332.43 o
 -46   4  17        1.15      142.69    110.60 o
 -44   4  17       43.23      107.02    118.78 o
 -42   4  17      646.27      635.86    150.06 o
 -40   4  17        2.50      -27.71     89.01 o
 -38   4  17       12.86       38.37     97.10 o
 -36   4  17       18.31      233.16     94.83 o
 -34   4  17      400.34      401.38    121.31 o
 -32   4  17       22.51      262.18    111.49 o
 -30   4  17     2600.12     2379.56    191.95 o
 -28   4  17        2.11      -15.65     91.25 o
 -26   4  17      358.92      315.68    112.35 o
 -24   4  17      363.84      544.01    119.86 o
 -22   4  17      215.34      153.92    105.91 o
 -20   4  17      971.02     1098.30    172.08 o
 -18   4  17     3499.31     3278.98    205.13 o
 -16   4  17      616.74      564.23    106.40 o
 -14   4  17     5046.64     4975.64    219.13 o
 -12   4  17       11.09       38.81    106.70 o
 -10   4  17       74.16      471.05    106.88 o
  -8   4  17     6765.38     7368.03    265.29 o
  -6   4  17     2848.24     2803.86    194.00 o
  -4   4  17     3806.02     3587.77    183.51 o
  -2   4  17     3467.87     3693.11    253.91 o
   0   4  17     4521.69     5542.97    235.05 o
   2   4  17      219.94      549.50    137.06 o
   4   4  17     7609.01     8062.11    324.71 o
   6   4  17     1282.25     1117.26    144.78 o
   8   4  17      769.12      686.98    127.99 o
  10   4  17      174.38      105.42    137.03 o
  12   4  17      442.44      263.27    123.46 o
  14   4  17       13.03      226.45    127.46 o
  16   4  17      196.28      331.35    115.98 o
  18   4  17      244.55      214.91    111.90 o
  20   4  17       22.80      146.25    118.34 o
  22   4  17       22.61      112.06    108.41 o
  24   4  17      931.57      792.34    149.16 o
  26   4  17      309.00      348.52    123.08 o
  28   4  17     1169.89     1275.27    165.86 o
 -82   0  18        1.62      311.22    172.70 o
 -80   0  18        7.30      300.17    193.41 o
 -78   0  18      170.96      163.62    156.27 o
 -76   0  18        0.44      144.38    152.91 o
 -74   0  18       62.07      323.88    149.55 o
 -72   0  18     1078.36      681.70    171.72 o
 -70   0  18      572.05      660.91    162.76 o
 -68   0  18     1670.22     1975.08    230.56 o
 -66   0  18     2682.98     2331.96    258.33 o
 -64   0  18       28.97      193.33    200.03 o
 -62   0  18     1855.50     1742.23    189.48 o
 -60   0  18     4203.55     2987.70    233.02 o
 -58   0  18     4161.20     3740.63    256.18 o
 -56   0  18      305.92      102.04    136.78 o
 -54   0  18     1519.01     1617.68    166.83 o
 -52   0  18      168.71       62.03     75.29 o
 -50   0  18       71.12       38.07     67.71 o
 -48   0  18     2120.71     2002.17    166.98 o
 -46   0  18        6.19       48.18     63.21 o
 -44   0  18     1231.26     1062.16     86.74 o
 -42   0  18      430.47      423.71     69.54 o
 -40   0  18     2008.97     2224.64    129.65 o
 -38   0  18     2318.22     2049.97    105.82 o
 -36   0  18     2862.56     2544.37    111.35 o
 -34   0  18     4616.23     4483.15    139.88 o
 -32   0  18     1032.01      934.67     74.69 o
 -30   0  18       44.38      -19.22     41.20 o
 -28   0  18      985.40      875.96     69.46 o
 -26   0  18     7545.44     7588.54    195.39 o
 -24   0  18     1468.52     1148.96     78.09 o
 -22   0  18     3365.96     3655.30    130.81 o
 -20   0  18     1202.06     1221.08     78.11 o
 -18   0  18      103.62       45.85     46.93 o
 -16   0  18        4.15       37.95     44.42 o
 -14   0  18      187.36       32.50     53.74 o
 -12   0  18       94.83      174.75     88.07 o
 -10   0  18     9594.03     9785.34    248.61 o
  -8   0  18    14220.68    15634.38    358.47 o
  -6   0  18     3987.34     4552.22    149.18 o
  -4   0  18     3790.59     4539.45    149.80 o
  -2   0  18    15278.01    15200.28    352.07 o
   0   0  18      278.27      904.61    101.50 o
   2   0  18     6044.50     5967.43    178.51 o
   4   0  18     5783.67     5255.74    165.38 o
   6   0  18     1173.02     1369.67     94.90 o
   8   0  18      791.59      661.71     67.31 o
  10   0  18    14090.23    14136.37    324.62 o
  12   0  18      868.05      786.86     73.36 o
  14   0  18     6189.35     6419.32    177.74 o
  16   0  18    10773.63    10206.16    232.13 o
  18   0  18      513.41      471.66     63.49 o
  20   0  18      784.89      726.28     69.01 o
  22   0  18     7665.53     7639.69    197.51 o
  24   0  18      136.16      218.99     58.45 o
  26   0  18     7281.42     7586.64    208.79 o
  28   0  18    14766.01    14961.22    388.46 o
  30   0  18     2529.54     2564.15    154.13 o
  32   0  18     1143.98     1022.63    122.02 o
  34   0  18     2296.18     2227.84    160.18 o
  36   0  18       22.00      -16.76    154.54 o
  38   0  18     1696.60     1210.00    209.79 o
  40   0  18     2383.59     2193.70    206.34 o
  42   0  18      381.15      153.68    162.13 o
  44   0  18     2933.25     2724.37    219.77 o
  46   0  18     3337.56     3090.11    381.36 o
  48   0  18       26.20       47.50    118.24 o
  50   0  18      289.05      228.50    121.40 o
  52   0  18      798.10     1294.79    175.81 o
  54   0  18     2675.50     2507.60    226.76 o
  56   0  18     2696.48     2405.14    228.99 o
  58   0  18      129.09       72.72    147.27 o
  60   0  18       12.43       32.39    177.52 o
  62   0  18      309.48      233.11    196.71 o
  64   0  18     1277.60      964.21    247.25 o
 -81   1  18     1172.23     1062.84    213.42 o
 -79   1  18      390.63      426.82    160.50 o
 -77   1  18       14.28      173.98    139.20 o
 -75   1  18        3.62       47.64    124.87 o
 -73   1  18     2328.75     2562.51    284.36 o
 -71   1  18       27.33       86.17     94.03 o
 -69   1  18       39.51      102.60     95.01 o
 -67   1  18     1108.48     1037.39    108.82 o
 -65   1  18      141.21       51.08     71.00 o
 -63   1  18     3230.05     3597.09    140.61 o
 -61   1  18     2230.86     2057.40    109.34 o
 -59   1  18      130.61      118.59     60.74 o
 -57   1  18     4713.35     4052.98    142.27 o
 -55   1  18     3254.86     2814.20    135.03 o
 -53   1  18      215.69      115.18     57.13 o
 -51   1  18     2063.83     1597.53     90.33 o
 -49   1  18      602.38      229.15     60.37 o
 -47   1  18      122.08       40.64     55.42 o
 -45   1  18       50.74      -58.51     51.39 o
 -43   1  18       14.38      -56.47     48.43 o
 -41   1  18      108.01       23.24     47.50 o
 -39   1  18       14.56       41.08     46.35 o
 -37   1  18      258.02      403.05     53.50 o
 -35   1  18      298.16      268.91     48.73 o
 -33   1  18     3115.09     3042.85    106.21 o
 -31   1  18     1901.09     1939.03     78.47 o
 -29   1  18      122.19      167.31     36.72 o
 -27   1  18      513.31      608.87     50.68 o
 -25   1  18      341.58      307.30     40.18 o
 -23   1  18      481.41      289.92     37.02 o
 -21   1  18      113.10      347.36     36.44 o
 -19   1  18     8609.09     8834.00    158.20 o
 -17   1  18      665.82      566.88     40.03 o
 -15   1  18     3850.40     4237.44     92.88 o
 -13   1  18      397.88      476.08     41.04 o
 -11   1  18      390.75      350.89     45.39 o
  -9   1  18      676.47      868.66     47.64 o
  -7   1  18     1564.40     1760.01     63.64 o
  -5   1  18      639.51      831.33     48.42 o
  -3   1  18    12850.45    12488.46    212.29 o
  -1   1  18      112.63      106.58     37.21 o
   1   1  18     1892.33     1713.26     85.08 o
   3   1  18     9416.76     9460.50    184.79 o
   5   1  18     6420.67     6333.30    142.42 o
   7   1  18      133.74      441.31     50.36 o
   9   1  18    28965.87    29044.08    468.49 o
  11   1  18      214.55      100.53     42.20 o
  13   1  18     3261.51     3115.51     91.15 o
  15   1  18     8871.14     8834.79    185.17 o
  17   1  18       87.21       59.35     43.35 o
  19   1  18    12203.15    11424.93    239.38 o
  21   1  18       96.43      347.44     52.45 o
  23   1  18    10115.35    10713.16    235.38 o
  25   1  18     2910.83     2980.75    124.98 o
  27   1  18     4316.02     4232.20    135.32 o
  29   1  18       43.44      347.69     56.88 o
  31   1  18       10.91      115.86     51.54 o
  33   1  18    14531.42    13666.62    302.96 o
  35   1  18        0.91      586.93     68.96 o
  37   1  18    20197.45    19179.09    400.36 o
  39   1  18     5300.05     5677.29    191.36 o
  41   1  18      568.28      851.28     96.36 o
  43   1  18      455.55      364.31     85.39 o
  45   1  18     2108.87     1803.37    134.13 o
  47   1  18     1745.24     1633.84    132.42 o
  49   1  18     1709.79     1375.39    129.51 o
  51   1  18       29.87       94.55    121.00 o
  53   1  18        0.04      293.15    137.26 o
  55   1  18      679.67      880.24    162.92 o
  57   1  18        0.02      291.92    138.92 o
  59   1  18       23.41      190.14    141.41 o
  61   1  18      179.49      208.03    189.35 o
 -74   2  18      407.44      594.07    128.42 o
 -72   2  18      438.70      357.42    117.97 o
 -70   2  18       67.83       77.78    103.71 o
 -68   2  18      359.93      304.98    108.65 o
 -66   2  18       48.41      107.74     92.15 o
 -64   2  18      635.62      508.34     99.01 o
 -62   2  18      323.30      349.59     92.28 o
 -60   2  18      191.63      145.10     83.81 o
 -58   2  18      494.76      420.57     90.46 o
 -56   2  18       88.99      131.57     76.72 o
 -54   2  18      199.87      321.20     87.08 o
 -52   2  18     1434.47     1133.44    133.19 o
 -50   2  18      249.33      217.60     84.16 o
 -48   2  18        1.88       27.47     75.16 o
 -46   2  18      726.33      464.64    118.46 o
 -44   2  18        0.96       -9.03     67.37 o
 -42   2  18     1091.75      736.96     91.94 o
 -40   2  18      481.51      304.12     79.30 o
 -38   2  18      176.71      173.30     69.15 o
 -36   2  18       18.64       41.07     66.08 o
 -34   2  18       36.46       -4.96     65.23 o
 -32   2  18     1686.62     1733.12    125.93 o
 -30   2  18     7207.79     6965.03    307.67 o
 -28   2  18     2186.47     2225.73    128.28 o
 -26   2  18     3747.08     4385.44    159.26 o
 -24   2  18     1704.21     1610.82     98.90 o
 -22   2  18      737.15      838.76     75.07 o
 -20   2  18     7723.42     7705.96    211.40 o
 -18   2  18      942.03      758.50     76.25 o
 -16   2  18      561.37      573.76     69.06 o
 -14   2  18     2540.39     2685.95    154.47 o
 -12   2  18     7629.88     7067.97    198.88 o
 -10   2  18      411.63      510.86     65.48 o
  -8   2  18     1361.80     1336.23     96.96 o
  -6   2  18      244.55      207.09     66.26 o
  -4   2  18     2541.13     2477.22    129.84 o
  -2   2  18     1534.35     1343.35     92.95 o
   0   2  18       88.40      182.40     59.16 o
   2   2  18     1269.55     1020.66     86.44 o
   4   2  18     2767.73     3076.19    145.82 o
   6   2  18     2261.02     2369.07    145.37 o
   8   2  18      887.57      962.50     97.69 o
  10   2  18     1031.68      956.89     99.57 o
  12   2  18      441.19      410.54     84.69 o
  14   2  18     7416.81     7417.38    242.66 o
  16   2  18     6238.84     5949.45    215.26 o
  18   2  18     1458.80     1535.99    123.22 o
  20   2  18       82.43       38.52     68.48 o
  22   2  18     1722.81     1645.82    119.96 o
  24   2  18     1246.08     1108.27    116.08 o
  26   2  18     1502.46     1574.83    122.26 o
  28   2  18        8.51      252.64     82.68 o
  30   2  18     1572.47     1685.48    181.47 o
  32   2  18     1031.67      908.99    163.17 o
  34   2  18     1031.49     1612.30    141.87 o
  36   2  18     2097.79     2241.41    165.05 o
  38   2  18     2489.73     2490.68    161.84 o
  40   2  18     1149.57     1747.00    151.69 o
  42   2  18     4251.82     5121.77    281.99 o
  44   2  18     4122.32     4117.04    220.23 o
  46   2  18       39.59      317.30    120.16 o
  48   2  18     2103.71     1606.68    162.98 o
  50   2  18      901.48      786.68    139.43 o
  52   2  18      262.62      418.79    125.23 o
  54   2  18      422.39      427.92    128.62 o
  56   2  18      182.26       62.27    131.95 o
 -65   3  18      457.19      347.85    136.16 o
 -63   3  18      327.79      389.28    133.96 o
 -61   3  18      225.63      137.08    119.27 o
 -59   3  18      183.74      160.49    119.56 o
 -57   3  18      553.59      393.37    134.69 o
 -55   3  18      117.72      277.97    155.67 o
 -53   3  18       27.15      222.03    114.87 o
 -51   3  18      145.94       77.28    111.30 o
 -49   3  18       93.60       43.47    102.22 o
 -47   3  18      291.81      248.60    115.57 o
 -45   3  18      113.80      134.14     95.15 o
 -43   3  18      131.36      250.46     85.99 o
 -41   3  18       52.59      177.58     82.56 o
 -39   3  18       43.57      184.95     83.73 o
 -37   3  18      485.60      273.14     84.15 o
 -35   3  18      224.16      285.90     79.26 o
 -33   3  18      244.01      264.14     77.63 o
 -31   3  18      710.65      609.90     92.81 o
 -29   3  18     1020.51     1008.29    106.97 o
 -27   3  18     2170.33     1993.44    132.67 o
 -25   3  18     3265.81     3538.09    158.40 o
 -23   3  18     3297.39     3123.86    218.66 o
 -21   3  18     5755.57     5730.41    238.91 o
 -19   3  18     1607.35     2060.72    151.89 o
 -17   3  18     5645.52     5730.82    201.42 o
 -15   3  18      526.02      485.77     81.51 o
 -13   3  18      741.87     1104.25    145.52 o
 -11   3  18     8297.45     7734.10    292.89 o
  -9   3  18      715.44      565.91     84.83 o
  -7   3  18      183.92      991.26    158.97 o
  -5   3  18    12873.78    12318.75    336.00 o
  -3   3  18      134.27      200.77     75.45 o
  -1   3  18      431.64      387.39     80.24 o
   1   3  18       22.30       14.95     65.54 o
   3   3  18      875.79      964.32    140.88 o
   5   3  18     2543.36     2772.80    157.24 o
   7   3  18     6303.17     6479.31    280.44 o
   9   3  18     4229.06     4697.88    207.34 o
  11   3  18     3855.46     3709.69    185.05 o
  13   3  18      481.90      200.17     92.13 o
  15   3  18       66.99       26.18     86.44 o
  17   3  18     2486.68     2649.01    223.40 o
  19   3  18     1213.36     1376.09    130.84 o
  21   3  18      260.08      398.20     99.56 o
  23   3  18       20.30      136.99     92.66 o
  25   3  18      623.99      599.53    124.83 o
  27   3  18      349.22      294.07    111.59 o
  29   3  18     2028.91     2004.08    172.88 o
  31   3  18     2838.94     2203.00    195.29 o
  33   3  18      354.61      393.86    148.63 o
  35   3  18     2031.94     1624.14    183.29 o
  37   3  18      677.84      646.57    140.17 o
  39   3  18     1602.32     1685.24    190.05 o
  41   3  18     1130.28     1287.12    174.46 o
  43   3  18      580.69      315.64    142.55 o
  45   3  18      147.12      830.06    159.88 o
 -46   4  18       45.79      243.43    117.88 o
 -44   4  18      182.78      145.87    109.96 o
 -42   4  18       26.61      160.65    106.93 o
 -40   4  18       45.59      -97.30     93.12 o
 -38   4  18        0.67      227.01    108.35 o
 -36   4  18       34.11      251.41    119.92 o
 -34   4  18      458.28      534.51    126.50 o
 -32   4  18      347.76      431.01    150.11 o
 -30   4  18      390.98      208.43    100.36 o
 -28   4  18       10.67        9.37     92.19 o
 -26   4  18     1323.38     1268.67    217.46 o
 -24   4  18      631.75      904.28    135.96 o
 -22   4  18      130.34        5.33    120.60 o
 -20   4  18       50.57      239.28    105.20 o
 -18   4  18      922.14      863.97    147.15 o
 -16   4  18      233.66      213.90    105.90 o
 -14   4  18      659.06     1204.76    199.87 o
 -12   4  18     6844.23     7946.31    387.62 o
 -10   4  18      600.24      432.69    128.50 o
  -8   4  18     1191.16     1509.51    155.14 o
  -6   4  18     1078.00      956.98    218.72 o
  -4   4  18      370.98      394.66    114.37 o
  -2   4  18       18.28     1301.61    303.27 o
   0   4  18    17137.18    16906.37    534.20 o
   2   4  18      217.77      299.27    114.63 o
   4   4  18       44.68      179.69    110.02 o
   6   4  18     1575.74     1569.36    200.66 o
   8   4  18        1.65       47.18    108.60 o
  10   4  18       29.16       38.98    132.82 o
  12   4  18      580.49      566.20    129.13 o
  14   4  18      138.43      255.25    131.55 o
  16   4  18      493.00      618.83    129.29 o
  18   4  18     3116.02     2610.70    240.55 o
  20   4  18      719.78      533.81    155.21 o
  22   4  18       54.25      301.06    121.01 o
  24   4  18      284.84      316.29    120.69 o
  26   4  18      748.45      667.94    144.49 o
 -79   1  19       14.13      156.83    161.09 o
 -77   1  19     2984.83     2538.66    324.43 o
 -75   1  19     1148.64     1084.45    184.58 o
 -73   1  19      171.93      210.07    131.58 o
 -71   1  19     1461.46     1179.42    136.46 o
 -69   1  19     1160.98      756.41    122.23 o
 -67   1  19      652.77      515.19    110.34 o
 -65   1  19        9.92       60.09     77.37 o
 -63   1  19     2185.48     2090.60    113.05 o
 -61   1  19       15.56      110.40     63.61 o
 -59   1  19      241.14      -29.19     58.25 o
 -57   1  19     3045.33     2226.70    161.15 o
 -55   1  19      151.63      232.14     62.92 o
 -53   1  19       62.12      -33.48     55.36 o
 -51   1  19     1507.02     1155.94     85.76 o
 -49   1  19        1.25       81.95     56.51 o
 -47   1  19     5136.08     4487.75    149.45 o
 -45   1  19     5051.37     3826.27    158.73 o
 -43   1  19       18.86      -69.62     50.56 o
 -41   1  19      732.36      565.85     65.84 o
 -39   1  19      278.58      121.96     51.91 o
 -37   1  19     6412.44     6601.35    165.22 o
 -35   1  19      920.62      651.11     59.10 o
 -33   1  19     1608.24     1792.06     81.02 o
 -31   1  19      226.99      333.60     47.09 o
 -29   1  19       80.86       -1.53     34.73 o
 -27   1  19      646.59      651.03     54.74 o
 -25   1  19        0.67       73.73     32.64 o
 -23   1  19     4539.11     4308.15    120.77 o
 -21   1  19     5123.57     4675.52    114.92 o
 -19   1  19      936.23      901.44     50.08 o
 -17   1  19      984.59      929.62     54.58 o
 -15   1  19     1943.08     1983.37     65.70 o
 -13   1  19     7340.40     7404.57    138.40 o
 -11   1  19      847.80      755.29     56.19 o
  -9   1  19      740.15      703.92     48.03 o
  -7   1  19     1407.37     1717.60     67.68 o
  -5   1  19     1196.44     1312.27     56.53 o
  -3   1  19     1029.78     1112.50     71.90 o
  -1   1  19     7414.08     7950.45    157.70 o
   1   1  19     6425.94     6227.97    139.91 o
   3   1  19      487.34      732.38     56.53 o
   5   1  19      852.42     1061.66     59.16 o
   7   1  19     9293.73     9591.20    182.48 o
   9   1  19      923.64     1256.40     66.42 o
  11   1  19     1846.83     1679.44     84.39 o
  13   1  19     6982.65     6767.68    155.69 o
  15   1  19    11576.27    10953.11    234.50 o
  17   1  19      747.59      777.61     78.79 o
  19   1  19      566.97      734.60     68.41 o
  21   1  19    19752.93    19242.08    367.83 o
  23   1  19     1975.19     2036.23     94.95 o
  25   1  19    13155.46    12820.96    276.61 o
  27   1  19     7409.24     7270.23    189.78 o
  29   1  19    10103.68    10136.43    232.43 o
  31   1  19     7232.56     7790.56    233.22 o
  33   1  19    37478.56    36705.42    692.08 o
  35   1  19     1291.03     3543.67    134.82 o
  37   1  19      386.90      924.41     93.50 o
  39   1  19     7737.00     7395.65    223.54 o
  41   1  19       99.13      259.39     82.21 o
  43   1  19      113.68      154.27     80.69 o
  45   1  19      496.08      648.28    103.92 o
  47   1  19      141.67      332.39    126.97 o
  49   1  19      710.28      988.02    184.00 o
  51   1  19      207.77      131.66    119.24 o
  53   1  19      552.35      426.05    182.39 o
  55   1  19      451.01      669.88    156.06 o
  57   1  19      136.94      370.84    145.12 o
  59   1  19        0.97       85.41    132.83 o
 -74   2  19      300.61      288.33    118.44 o
 -72   2  19      459.12      413.30    121.50 o
 -70   2  19       21.77      150.12    105.25 o
 -68   2  19        0.17       53.90    100.78 o
 -66   2  19       95.68      198.99    101.76 o
 -64   2  19     1180.24     1367.80    134.45 o
 -62   2  19      363.83      455.56    100.98 o
 -60   2  19      407.96      138.41     90.07 o
 -58   2  19      372.76      250.88     84.87 o
 -56   2  19      174.63      238.36     87.74 o
 -54   2  19      584.13      672.40    112.11 o
 -52   2  19       52.80       40.91     76.27 o
 -50   2  19        6.20       19.12     73.10 o
 -48   2  19       65.81      186.34     76.61 o
 -46   2  19        1.23       90.88     82.05 o
 -44   2  19       88.37       67.94     71.55 o
 -42   2  19      707.71      391.39     81.80 o
 -40   2  19     1690.20     1287.71    107.20 o
 -38   2  19      406.01      234.50     73.60 o
 -36   2  19     3237.38     3517.97    181.47 o
 -34   2  19     1916.04     1452.55    109.99 o
 -32   2  19     2562.42     2173.33    159.70 o
 -30   2  19      884.10      809.29     95.34 o
 -28   2  19      322.58      323.81     69.03 o
 -26   2  19     2511.03     2555.74    123.87 o
 -24   2  19     9960.21    10573.53    270.69 o
 -22   2  19     6449.09     6029.29    242.56 o
 -20   2  19     2744.32     2736.48    148.20 o
 -18   2  19       16.10      114.74     55.61 o
 -16   2  19     3277.43     3284.72    134.30 o
 -14   2  19      538.01      457.41     68.22 o
 -12   2  19      276.40      509.68     95.15 o
 -10   2  19     4941.71     4547.83    171.06 o
  -8   2  19       95.52      240.38     66.93 o
  -6   2  19     3002.20     2999.09    140.42 o
  -4   2  19       95.64       50.96     59.77 o
  -2   2  19       55.31       17.30     57.46 o
   0   2  19      653.37      591.77     79.46 o
   2   2  19      140.72      343.40     68.21 o
   4   2  19     9714.86     8791.89    255.94 o
   6   2  19     2612.66     2753.83    148.63 o
   8   2  19     1184.36     1142.04    107.36 o
  10   2  19        1.92      213.15     76.94 o
  12   2  19     5754.73     5775.05    213.62 o
  14   2  19      657.18      559.02     91.47 o
  16   2  19     3169.99     3150.29    152.12 o
  18   2  19     7976.52     8027.88    246.78 o
  20   2  19     4020.24     4012.05    173.55 o
  22   2  19      370.45      284.75     84.55 o
  24   2  19      974.89     1042.11    125.16 o
  26   2  19        8.85       38.06     77.90 o
  28   2  19      145.49      225.26     88.37 o
  30   2  19      118.90      185.35     88.65 o
  32   2  19     4996.29     4740.01    210.85 o
  34   2  19      104.87      338.36     97.30 o
  36   2  19      148.77      206.39     93.03 o
  38   2  19     4420.94     4287.98    207.94 o
  40   2  19       13.22      327.86    111.00 o
  42   2  19      543.82     1240.56    140.43 o
  44   2  19        3.85      122.89    112.76 o
  46   2  19      662.45      749.54    127.95 o
  48   2  19      586.80      487.23    124.79 o
  50   2  19       47.55       -8.16    108.90 o
  52   2  19        5.09       10.02    111.80 o
  54   2  19      192.48       73.67    130.81 o
 -63   3  19      737.67      501.22    144.88 o
 -61   3  19       53.36      227.16    118.51 o
 -59   3  19      947.60      919.72    162.04 o
 -57   3  19      802.58     1020.48    157.58 o
 -55   3  19      397.01      535.07    153.01 o
 -53   3  19      258.79      253.07    120.17 o
 -51   3  19      538.40      458.54    125.18 o
 -49   3  19       25.26       53.06    104.32 o
 -47   3  19        9.32       37.84     97.33 o
 -45   3  19       59.06       31.03     91.16 o
 -43   3  19       64.60      166.21    111.96 o
 -41   3  19      144.81      171.63     90.69 o
 -39   3  19      760.31      529.40    102.51 o
 -37   3  19      100.35      187.36     80.36 o
 -35   3  19       10.50       12.62     74.47 o
 -33   3  19        6.74      266.61     80.78 o
 -31   3  19       43.07      452.55     83.57 o
 -29   3  19    12171.13    11137.95    329.13 o
 -27   3  19     6235.06     6194.91    218.24 o
 -25   3  19       78.26      175.42     76.06 o
 -23   3  19     2438.43     2619.87    152.32 o
 -21   3  19     1998.41     1972.52    194.12 o
 -19   3  19       25.62      676.67    150.40 o
 -17   3  19    13979.88    13659.21    356.33 o
 -15   3  19     3012.89     2800.13    168.76 o
 -13   3  19      775.43      774.29    133.90 o
 -11   3  19     2101.58     2671.91    141.91 o
  -9   3  19     4800.95     5132.27    204.64 o
  -7   3  19        7.48     1159.16    167.26 o
  -5   3  19    16686.53    16597.89    413.11 o
  -3   3  19       82.71      418.48    137.34 o
  -1   3  19     3435.05     3244.84    157.09 o
   1   3  19     1031.44      896.11    117.01 o
   3   3  19        0.15       54.36     80.23 o
   5   3  19      334.76      223.77     86.11 o
   7   3  19      303.22      352.47     99.43 o
   9   3  19     1520.10     1369.59    175.16 o
  11   3  19     1716.79     1650.44    151.06 o
  13   3  19      502.53      491.62    111.57 o
  15   3  19      266.78      330.93    107.52 o
  17   3  19      176.97      118.19     90.28 o
  19   3  19      481.83      437.97    183.26 o
  21   3  19      125.47      123.37     99.11 o
  23   3  19      437.34      569.18    130.04 o
  25   3  19      114.16        5.77    106.94 o
  27   3  19        5.44      281.07    144.00 o
  29   3  19      483.42      684.81    140.47 o
  31   3  19       41.37      -90.76    110.57 o
  33   3  19      155.23      292.09    125.26 o
  35   3  19      709.13      843.14    152.00 o
  37   3  19       83.68      231.07    131.52 o
  39   3  19      306.19      384.25    172.60 o
  41   3  19        1.16      317.05    136.54 o
  43   3  19      154.31      216.81    138.90 o
 -44   4  19      405.17      590.86    133.26 o
 -42   4  19       34.44      346.07    110.39 o
 -40   4  19      655.06      600.32    133.17 o
 -38   4  19      369.29      186.18    121.65 o
 -36   4  19      949.66      625.63    154.47 o
 -34   4  19      175.37       45.04    108.76 o
 -32   4  19        5.39      149.87     99.53 o
 -30   4  19      167.08      214.89     98.24 o
 -28   4  19      128.64      212.84    105.26 o
 -26   4  19       52.02      227.25    109.97 o
 -24   4  19       80.92      165.20    111.94 o
 -22   4  19      515.20      390.11    122.05 o
 -20   4  19        1.82       88.28    106.97 o
 -18   4  19       77.57      171.75    107.58 o
 -16   4  19     1192.13     1128.40    144.15 o
 -14   4  19     2283.85     2552.23    189.32 o
 -12   4  19     1722.70     2196.66    177.77 o
 -10   4  19     4364.54     4821.59    248.10 o
  -8   4  19     1460.59     1375.22    152.74 o
  -6   4  19      327.57      652.12    132.11 o
  -4   4  19     2503.16     2575.42    191.91 o
  -2   4  19      148.80      450.97    131.17 o
   0   4  19     4745.36     5322.39    272.74 o
   2   4  19      912.02     1056.77    146.40 o
   4   4  19      123.38      442.18    156.10 o
   6   4  19      366.75      647.63    131.46 o
   8   4  19      103.44      145.94    141.88 o
  10   4  19       77.56      273.22    116.90 o
  12   4  19     1678.62     1844.08    182.62 o
  14   4  19      307.83      433.84    117.50 o
  16   4  19      253.27      473.83    122.17 o
  18   4  19      378.18      243.92    147.70 o
  20   4  19      392.15      496.87    199.64 o
  22   4  19      202.33      379.57    124.45 o
  24   4  19      944.72      823.88    157.17 o
 -82   0  20      203.17      353.93    189.44 o
 -80   0  20       19.85      140.21    168.48 o
 -78   0  20      622.24      458.02    173.85 o
 -76   0  20     1797.16     1847.57    291.93 o
 -74   0  20        0.43      195.66    159.11 o
 -72   0  20     5224.90     4661.83    383.44 o
 -70   0  20     2216.70     1706.12    227.98 o
 -68   0  20     6748.19     5617.06    460.98 o
 -66   0  20     1927.18     1642.39    326.02 o
 -64   0  20     5608.01     4930.34    309.23 o
 -62   0  20     8234.81     7214.58    504.29 o
 -60   0  20     3171.06     3652.53    435.23 o
 -58   0  20       79.27      131.15    124.04 o
 -56   0  20       28.08      -35.13    119.02 o
 -54   0  20     4230.59     4305.13    444.31 o
 -52   0  20     2870.27     2279.60    224.59 o
 -50   0  20     1234.29      959.25    158.04 o
 -48   0  20     1212.85      767.50    104.06 o
 -46   0  20      663.47      530.05     85.08 o
 -44   0  20     1390.40     1310.38    107.29 o
 -42   0  20     3163.70     3786.97    160.97 o
 -40   0  20     7085.65     6047.52    183.67 o
 -38   0  20    12492.91    12229.41    286.35 o
 -36   0  20     2822.19     2326.75    107.84 o
 -34   0  20     1837.47     2009.25    103.21 o
 -32   0  20     3246.54     3326.78    125.37 o
 -30   0  20     1541.68     1254.44     91.46 o
 -28   0  20      952.57      855.00     73.63 o
 -26   0  20      932.00      861.20     73.80 o
 -24   0  20     5981.17     6153.66    176.63 o
 -22   0  20      726.71      660.12     66.80 o
 -20   0  20     1060.74     1193.27     88.80 o
 -18   0  20     1859.68     1765.72    117.85 o
 -16   0  20      652.26      481.12     70.42 o
 -14   0  20      491.79      474.22     65.20 o
 -12   0  20     3716.93     3721.32    140.85 o
 -10   0  20     1273.16     1309.64     90.78 o
  -8   0  20     3172.51     4300.23    216.04 o
  -6   0  20    33923.00    35883.04    751.76 o
  -4   0  20       10.09     4776.23   1132.21 o
  -2   0  20    48653.99    48814.53    944.81 o
   0   0  20     1960.60     2937.77    123.05 o
   2   0  20     5472.58    10975.37    644.76 o
   4   0  20    66890.10    67628.98   1288.99 o
   6   0  20     7824.12     7724.81    201.29 o
   8   0  20     3771.99     4559.80    148.46 o
  10   0  20    17094.05    16745.28    359.83 o
  12   0  20    11596.75    11310.48    266.10 o
  14   0  20     8704.64     8714.21    222.92 o
  16   0  20    15200.73    14651.98    311.75 o
  18   0  20    21694.26    22404.38    463.26 o
  20   0  20     3068.80     3007.97    125.05 o
  22   0  20     4490.36     4555.92    214.09 o
  24   0  20   142820.30   142838.09   3132.60 o
  26   0  20    16258.40    17756.91    607.95 o
  28   0  20    79798.55    75906.44   2230.38 o
  30   0  20     2931.01     3962.52    230.49 o
  32   0  20    18090.36    17221.57    774.79 o
  34   0  20    12509.90    12213.05    505.80 o
  36   0  20    38333.48    36384.55   1289.63 o
  38   0  20     6328.88     6278.73    326.09 o
  40   0  20     1377.28     1569.02    186.60 o
  42   0  20     6131.49     5544.43    314.21 o
  44   0  20     1682.30     1875.56    203.83 o
  46   0  20      444.81      315.88    124.26 o
  48   0  20      260.94      140.16    131.60 o
  50   0  20       85.14       63.91    129.12 o
  52   0  20     4353.43     4697.89    312.62 o
  54   0  20       72.25      196.23    142.63 o
  56   0  20      888.75      655.31    319.93 o
  58   0  20     6744.60     7168.17    681.44 o
  60   0  20      348.77      378.29    183.40 o
 -79   1  20        4.80     -200.86    153.78 o
 -77   1  20       26.66       82.98    146.05 o
 -75   1  20      715.12      600.14    168.05 o
 -73   1  20      121.58      193.63    143.02 o
 -71   1  20     1967.17     1979.27    229.95 o
 -69   1  20        4.15      -27.85     91.11 o
 -67   1  20      200.48      208.05     97.08 o
 -65   1  20       50.47       78.00     75.28 o
 -63   1  20      102.21      182.05     70.90 o
 -61   1  20     1922.79     1770.69    102.67 o
 -59   1  20      622.70      438.47     75.34 o
 -57   1  20        0.85       14.18     59.06 o
 -55   1  20      419.19      206.07     62.81 o
 -53   1  20        4.21       10.15     57.07 o
 -51   1  20      505.54      318.73     77.30 o
 -49   1  20      468.27      304.48     65.66 o
 -47   1  20      286.56      136.60     61.43 o
 -45   1  20      186.00      113.64     58.03 o
 -43   1  20     1789.57     1973.40    102.84 o
 -41   1  20      322.92       -1.68     53.28 o
 -39   1  20     1069.23      901.00     81.92 o
 -37   1  20     1869.23     1906.27    123.83 o
 -35   1  20      289.71      248.61     53.21 o
 -33   1  20      470.75      261.25     52.41 o
 -31   1  20     1932.10     2050.68     85.85 o
 -29   1  20     3701.38     3797.46    113.52 o
 -27   1  20      344.58      335.71     45.88 o
 -25   1  20      466.18      322.36     46.26 o
 -23   1  20        0.16       15.03     32.80 o
 -21   1  20       26.30       65.67     33.43 o
 -19   1  20     1703.14     1618.24     70.84 o
 -17   1  20      293.49      279.38     38.60 o
 -15   1  20     1247.55     1023.89     60.26 o
 -13   1  20      495.63      379.20     40.59 o
 -11   1  20       56.53       38.55     35.06 o
  -9   1  20      422.99      485.23     41.53 o
  -7   1  20     5232.17     5691.99    122.17 o
  -5   1  20     2742.82     2840.23     87.38 o
  -3   1  20      455.19      448.57     45.25 o
  -1   1  20       69.64      275.47     49.74 o
   1   1  20     3508.23     3566.34    101.04 o
   3   1  20      581.43      522.89     48.34 o
   5   1  20      132.79      216.21     42.00 o
   7   1  20      300.58      282.16     41.95 o
   9   1  20     2886.44     2968.53     97.33 o
  11   1  20     2937.72     3047.14    119.86 o
  13   1  20     2331.83     2248.75    145.80 o
  15   1  20     1738.77     1812.79     93.97 o
  17   1  20     3922.60     4123.86    134.06 o
  19   1  20     3807.18     4570.99    150.47 o
  21   1  20     1682.17     1775.10     88.40 o
  23   1  20     2450.66     3084.21    117.21 o
  25   1  20     9512.32     9770.45    230.27 o
  27   1  20     2487.40     2800.40    127.92 o
  29   1  20    12572.11    12599.23    277.00 o
  31   1  20      808.60     3068.99    185.93 o
  33   1  20     9160.73     9133.89    248.68 o
  35   1  20      166.23      399.00     77.80 o
  37   1  20     1846.25     2662.54    135.03 o
  39   1  20     3317.27     3571.61    161.99 o
  41   1  20     4282.38     4821.61    207.73 o
  43   1  20     3361.22     3694.36    286.86 o
  45   1  20        0.20      165.29     93.63 o
  47   1  20     2767.17     3009.86    224.54 o
  49   1  20       80.42        6.69    112.26 o
  51   1  20     1152.66     1148.89    176.33 o
  53   1  20       95.21      280.27    129.25 o
  55   1  20      249.92      163.77    156.91 o
  57   1  20       89.58      332.51    139.78 o
  59   1  20     2150.12     2070.93    293.79 o
 -74   2  20       13.45       63.61    111.06 o
 -72   2  20        1.47      -32.34    105.84 o
 -70   2  20      113.94       91.89    108.75 o
 -68   2  20       58.00      187.18    107.86 o
 -66   2  20       69.12       96.64    104.27 o
 -64   2  20       23.82       32.02     94.63 o
 -62   2  20       15.49       49.89     89.41 o
 -60   2  20     1156.27     1009.39    113.55 o
 -58   2  20      761.52      740.75    107.02 o
 -56   2  20       27.37      112.71     84.23 o
 -54   2  20       81.09      128.06     82.09 o
 -52   2  20      403.91      372.75    114.20 o
 -50   2  20     2468.03     2192.19    132.54 o
 -48   2  20     1172.92      918.87    111.82 o
 -46   2  20      564.79      404.98     85.75 o
 -44   2  20     1521.83     1273.52    148.07 o
 -42   2  20        0.58     -104.11     69.03 o
 -40   2  20      121.96       56.36     70.73 o
 -38   2  20     1110.00      959.49     98.52 o
 -36   2  20     4287.47     3763.45    164.45 o
 -34   2  20     8042.37     7281.74    237.27 o
 -32   2  20     7018.27     6704.17    224.81 o
 -30   2  20       80.31       18.37     71.03 o
 -28   2  20      403.43      159.63    108.77 o
 -26   2  20     8282.37     7544.90    225.25 o
 -24   2  20     7125.43     7719.27    225.60 o
 -22   2  20    10550.91    10033.12    263.79 o
 -20   2  20      634.97      635.23     79.59 o
 -18   2  20      658.75      667.05     79.58 o
 -16   2  20      836.10     1482.71    138.52 o
 -14   2  20    13615.50    13245.93    343.98 o
 -12   2  20     1681.49     1660.04    113.31 o
 -10   2  20      182.30      228.57     69.53 o
  -8   2  20      387.90      205.43     66.97 o
  -6   2  20     1369.12     1649.99    109.39 o
  -4   2  20     3729.39     3143.81    144.74 o
  -2   2  20      107.15      246.78     69.35 o
   0   2  20     3465.88     3436.17    150.27 o
   2   2  20      288.71      301.16     78.96 o
   4   2  20     1334.86     1229.90    107.02 o
   6   2  20     3613.66     4049.87    175.21 o
   8   2  20    16614.93    15792.33    396.93 o
  10   2  20      268.67      215.77     81.30 o
  12   2  20     3611.31     4241.94    227.34 o
  14   2  20     5563.27     5615.97    204.47 o
  16   2  20      104.59      201.76     80.02 o
  18   2  20      317.70      421.23     89.99 o
  20   2  20     5531.40     5200.24    213.36 o
  22   2  20      912.35      857.14    109.09 o
  24   2  20     1878.60     1968.19    149.85 o
  26   2  20      351.26      275.79     90.17 o
  28   2  20        0.35       65.16     84.41 o
  30   2  20      133.92      426.03    100.61 o
  32   2  20       63.51      143.03     92.92 o
  34   2  20     5170.37     5388.05    231.56 o
  36   2  20       40.75      404.32    104.75 o
  38   2  20     4372.87     4021.17    242.16 o
  40   2  20     2635.16     2671.35    186.81 o
  42   2  20        1.11       95.60    102.76 o
  44   2  20      437.46      233.75    110.58 o
  46   2  20     1797.52     1811.57    163.53 o
  48   2  20      940.81      881.27    139.48 o
  50   2  20     2623.53     2267.41    208.19 o
  52   2  20     2052.53     2025.08    211.47 o
 -63   3  20      551.28      408.60    144.10 o
 -61   3  20      495.29      548.94    142.49 o
 -59   3  20       16.35      117.38    129.77 o
 -57   3  20     1380.50     1522.31    197.57 o
 -55   3  20      699.70      971.49    154.68 o
 -53   3  20      589.35      537.10    152.93 o
 -51   3  20        1.94      149.91    113.25 o
 -49   3  20       10.59       21.30    108.25 o
 -47   3  20       28.17      293.51    107.15 o
 -45   3  20     1391.30     1010.69    203.72 o
 -43   3  20      667.61      533.66    110.48 o
 -41   3  20     1990.50     1907.52    170.13 o
 -39   3  20      578.59      546.62     92.81 o
 -37   3  20     1962.42     1646.89    125.14 o
 -35   3  20      102.89      272.76     83.48 o
 -33   3  20      920.93     1068.04    115.67 o
 -31   3  20      114.63      106.74     79.18 o
 -29   3  20      989.77      914.85    102.01 o
 -27   3  20     2673.01     2206.71    151.10 o
 -25   3  20      125.15      285.83     87.22 o
 -23   3  20        3.69      110.87     81.76 o
 -21   3  20      514.73      555.56     95.26 o
 -19   3  20      442.70       96.42     80.38 o
 -17   3  20      494.22      323.98     90.13 o
 -15   3  20      202.60       46.70     78.20 o
 -13   3  20      870.17     1309.89    125.11 o
 -11   3  20     4944.88     7558.48    245.59 o
  -9   3  20    17013.50    17285.08    429.51 o
  -7   3  20     4865.41     5840.58    229.24 o
  -5   3  20     9825.07    11065.98    339.02 o
  -3   3  20       17.51      303.37     85.05 o
  -1   3  20     4883.25     5254.97    306.27 o
   1   3  20      762.02      981.78    160.09 o
   3   3  20     5480.98     4941.79    222.88 o
   5   3  20      248.38      292.23    102.28 o
   7   3  20      126.55      185.51     97.02 o
   9   3  20      465.16      464.27    111.61 o
  11   3  20       20.86      135.71    100.41 o
  13   3  20       26.67      -33.37     90.99 o
  15   3  20      351.60      171.33    105.20 o
  17   3  20      205.73      201.80    123.31 o
  19   3  20      916.78      864.62    130.50 o
  21   3  20        1.27     -113.34    102.81 o
  23   3  20      197.70       12.34    107.16 o
  25   3  20      266.94      257.48    126.96 o
  27   3  20      231.41      214.24    116.46 o
  29   3  20      105.54      181.55    119.07 o
  31   3  20       39.97       17.68    114.55 o
  33   3  20        2.27      128.84    118.58 o
  35   3  20       47.57      121.61    126.06 o
  37   3  20     1066.48      872.05    160.04 o
  39   3  20       38.66      210.95    139.28 o
  41   3  20       14.80      199.00    131.21 o
 -42   4  20       27.09      112.75    112.17 o
 -40   4  20      412.56      178.86    120.00 o
 -38   4  20       50.06      -52.96    109.07 o
 -36   4  20        2.09       93.43    122.44 o
 -34   4  20      207.93      209.88    107.94 o
 -32   4  20      178.40      369.11    114.56 o
 -30   4  20        0.21      132.88     96.40 o
 -28   4  20        0.25       50.89    101.45 o
 -26   4  20      107.03       82.68    105.99 o
 -24   4  20        0.32      244.02    117.94 o
 -22   4  20       58.49      174.87    109.50 o
 -20   4  20     1609.98     1210.72    152.07 o
 -18   4  20      761.40     1065.16    177.01 o
 -16   4  20       56.96      193.30    106.55 o
 -14   4  20      150.10      259.72    111.16 o
 -12   4  20       49.79      333.47    124.53 o
 -10   4  20     2865.65     2890.24    203.89 o
  -8   4  20      278.35      632.39    125.84 o
  -6   4  20     1817.81     1511.29    160.68 o
  -4   4  20     2757.66     2804.57    234.70 o
  -2   4  20      380.80      434.25    143.97 o
   0   4  20      363.92      480.42    130.03 o
   2   4  20        2.24      299.55    117.26 o
   4   4  20       88.70      101.86    157.62 o
   6   4  20      274.92      255.80    126.02 o
   8   4  20      712.08      791.41    142.14 o
  10   4  20      170.74      197.98    115.01 o
  12   4  20      233.15      131.52    114.12 o
  14   4  20       28.29      275.39    112.36 o
  16   4  20       14.54       58.74    130.64 o
  18   4  20       54.13      210.76    118.38 o
  20   4  20      806.48      687.03    146.38 o
 -79   1  21      204.96      306.82    178.56 o
 -77   1  21     1238.24     1203.75    201.28 o
 -75   1  21      235.67      336.52    163.98 o
 -73   1  21       90.89      264.40    169.92 o
 -71   1  21     1408.02     1566.15    206.01 o
 -69   1  21      330.20      236.11    109.52 o
 -67   1  21      529.79      310.84     99.45 o
 -65   1  21      394.86      190.30     84.08 o
 -63   1  21       33.07      228.46     73.18 o
 -61   1  21       68.68      145.56     66.36 o
 -59   1  21      140.78       40.97     63.04 o
 -57   1  21      429.49      479.76     89.40 o
 -55   1  21      395.66      427.37     70.02 o
 -53   1  21      679.45      415.06     71.08 o
 -51   1  21     1182.00      976.36     87.17 o
 -49   1  21     1707.02     1679.73     99.68 o
 -47   1  21      639.08      693.26     96.24 o
 -45   1  21       47.33       61.71     57.61 o
 -43   1  21     2615.70     1927.27     99.24 o
 -41   1  21     2601.45     2237.97    103.91 o
 -39   1  21      485.69      107.53     60.29 o
 -37   1  21      313.14      219.25     60.57 o
 -35   1  21      419.68      306.15     58.58 o
 -33   1  21      388.07      231.68     54.22 o
 -31   1  21      819.63      591.14     84.11 o
 -29   1  21     5221.87     4648.84    176.65 o
 -27   1  21     1250.06     1020.35     64.69 o
 -25   1  21     4732.29     4553.13    135.12 o
 -23   1  21     2157.12     2384.59     96.11 o
 -21   1  21      387.07      275.87     39.28 o
 -19   1  21      836.47      730.47     63.65 o
 -17   1  21     1042.71     1087.81     68.38 o
 -15   1  21       63.31      106.30     36.21 o
 -13   1  21      950.11      874.13     58.60 o
 -11   1  21      616.04      689.98     50.57 o
  -9   1  21       44.96      887.10     58.79 o
  -7   1  21    11637.29    11819.27    224.36 o
  -5   1  21    12252.12    13051.43    242.55 o
  -3   1  21     1356.26     1299.30     67.15 o
  -1   1  21     1196.59     1281.71     79.35 o
   1   1  21     1874.29     1836.47     83.53 o
   3   1  21     2801.25     2355.99     89.08 o
   5   1  21      112.53      113.70     42.49 o
   7   1  21     2941.17     3546.36    120.18 o
   9   1  21    12533.78    12332.38    255.01 o
  11   1  21     3204.32     3485.47    120.74 o
  13   1  21     8366.77     8737.50    208.35 o
  15   1  21     4599.90     4585.14    144.22 o
  17   1  21      149.05      432.02     84.65 o
  19   1  21    48099.32    47752.25    815.78 o
  21   1  21     5874.73     6043.67    171.67 o
  23   1  21     6564.49     6356.86    188.91 o
  25   1  21     1879.42     2148.83    101.97 o
  27   1  21     3120.63     4064.85    139.03 o
  29   1  21     2468.58     2674.96    113.75 o
  31   1  21      556.37      972.85     92.52 o
  33   1  21     6378.55     6098.92    241.82 o
  35   1  21     3001.15     3357.05    182.56 o
  37   1  21      222.61      349.96     82.18 o
  39   1  21      389.11      716.41    106.27 o
  41   1  21     2174.23     2736.95    173.81 o
  43   1  21     2138.68     2296.00    165.02 o
  45   1  21     4942.68     4664.65    298.73 o
  47   1  21      599.09      779.35    156.83 o
  49   1  21     3762.71     4265.40    270.31 o
  51   1  21      265.94      329.57    135.89 o
  53   1  21     1586.61     1492.32    243.92 o
  55   1  21       88.26      256.00    138.41 o
  57   1  21      610.03      689.82    214.62 o
 -72   2  21        5.38       15.90    108.72 o
 -70   2  21     1110.09      872.94    138.26 o
 -68   2  21       59.00       77.72    110.03 o
 -66   2  21      977.14      924.87    131.75 o
 -64   2  21       41.60        3.34     99.26 o
 -62   2  21      343.06      319.87     97.73 o
 -60   2  21      281.52      320.61     97.96 o
 -58   2  21       25.76       90.11     90.54 o
 -56   2  21      565.93      324.41     91.74 o
 -54   2  21      199.44      226.10     87.15 o
 -52   2  21     3056.64     3056.88    158.10 o
 -50   2  21      157.75      334.13     81.40 o
 -48   2  21     4987.15     4886.68    188.57 o
 -46   2  21     2181.18     2016.93    129.71 o
 -44   2  21       62.15      181.64     77.97 o
 -42   2  21      854.98      517.46    105.26 o
 -40   2  21     1078.85     1088.86    106.91 o
 -38   2  21     8271.16     7630.48    240.36 o
 -36   2  21     4273.57     3883.67    182.47 o
 -34   2  21      287.95      239.71     79.28 o
 -32   2  21        0.99      142.06     72.17 o
 -30   2  21     3083.38     3154.67    154.72 o
 -28   2  21     1099.96     1543.21    108.22 o
 -26   2  21     9861.98     9150.24    254.87 o
 -24   2  21     9126.15     9078.54    253.27 o
 -22   2  21     2803.21     3655.05    151.63 o
 -20   2  21     7390.50     7720.05    224.95 o
 -18   2  21    16326.92    17279.75    401.45 o
 -16   2  21     6100.42     7809.18    323.55 o
 -14   2  21    17791.38    16842.93    419.05 o
 -12   2  21     3896.16     3841.12    179.18 o
 -10   2  21       10.03       -7.72     71.01 o
  -8   2  21      430.89      415.77     84.60 o
  -6   2  21        6.95      169.26     70.32 o
  -4   2  21      739.91      560.43     85.98 o
  -2   2  21      102.61       62.11     65.18 o
   0   2  21      181.85      236.81     80.62 o
   2   2  21      339.41      479.77     97.90 o
   4   2  21     4919.41     4636.86    190.56 o
   6   2  21     2990.29     2822.36    155.07 o
   8   2  21      445.45      645.20     93.61 o
  10   2  21     6188.73     6041.74    211.55 o
  12   2  21      791.69      976.56    105.79 o
  14   2  21      695.11      751.33    102.63 o
  16   2  21     1767.08     1575.56    130.26 o
  18   2  21      216.92      243.91     88.68 o
  20   2  21      344.11      517.83     94.59 o
  22   2  21      645.70      802.56    107.77 o
  24   2  21     1652.85     1602.63    133.13 o
  26   2  21       22.31      122.70     85.51 o
  28   2  21     1744.27     1643.49    146.38 o
  30   2  21     2938.72     2887.35    173.27 o
  32   2  21      356.32      688.37    114.72 o
  34   2  21      676.27      526.18    113.04 o
  36   2  21       90.85      340.26    107.43 o
  38   2  21      223.50      595.93    115.85 o
  40   2  21        0.48      -24.79    100.01 o
  42   2  21     1140.70      742.08    125.15 o
  44   2  21      119.56      402.30    119.03 o
  46   2  21      913.92     1033.68    141.69 o
  48   2  21     1300.93     1261.58    172.45 o
  50   2  21     5500.41     6889.99    359.30 o
 -61   3  21       64.74      132.68    133.01 o
 -59   3  21      974.54      707.03    146.93 o
 -57   3  21     1964.73     1724.46    252.67 o
 -55   3  21      646.90      544.05    167.06 o
 -53   3  21       14.17      126.14    121.64 o
 -51   3  21       74.90      214.24    130.94 o
 -49   3  21     2327.62     1997.19    169.43 o
 -47   3  21      445.63      278.08    110.92 o
 -45   3  21       12.58      180.87    103.14 o
 -43   3  21        7.45      140.89    105.65 o
 -41   3  21      212.01      324.83    109.17 o
 -39   3  21     6364.14     5456.86    261.50 o
 -37   3  21      562.69      477.22     93.58 o
 -35   3  21      145.26      192.00     86.40 o
 -33   3  21     2973.14     2271.18    148.30 o
 -31   3  21     2611.12     2403.79    149.49 o
 -29   3  21     1135.49     1205.95    124.16 o
 -27   3  21     1055.49      987.88    115.69 o
 -25   3  21       96.10      173.70     86.35 o
 -23   3  21        2.52      165.90     84.73 o
 -21   3  21       89.91      238.70     84.55 o
 -19   3  21      183.97      268.10    104.40 o
 -17   3  21      113.24      812.82    105.56 o
 -15   3  21     7450.42     7493.81    371.30 o
 -13   3  21     5885.45     5420.25    208.98 o
 -11   3  21      267.20     1088.71    128.15 o
  -9   3  21     8765.47     8571.69    370.70 o
  -7   3  21      325.01      962.99    137.49 o
  -5   3  21     1425.78     1597.13    130.12 o
  -3   3  21      274.00      359.39     92.87 o
  -1   3  21       37.60      228.89     86.10 o
   1   3  21     1512.38     1386.11    129.03 o
   3   3  21      555.78      848.49    121.22 o
   5   3  21     1026.97     1095.98    131.06 o
   7   3  21      375.29      281.76    135.84 o
   9   3  21     2019.65     1809.67    156.25 o
  11   3  21        6.54       38.67    127.87 o
  13   3  21      312.88      287.08    111.38 o
  15   3  21       35.23      176.34    109.48 o
  17   3  21      111.40       85.99    121.05 o
  19   3  21       20.58      104.42    120.18 o
  21   3  21      117.81      194.96    112.88 o
  23   3  21     1092.59      852.39    214.34 o
  25   3  21       77.33      134.20    114.89 o
  27   3  21       31.32      195.63    120.65 o
  29   3  21       95.11      261.86    127.17 o
  31   3  21        0.17       87.73    120.16 o
  33   3  21     2767.88     2761.92    228.98 o
  35   3  21     1675.68     1620.79    187.67 o
  37   3  21      379.92      377.18    141.25 o
  39   3  21      380.09      707.56    226.83 o
 -40   4  21       23.53       78.06    120.96 o
 -38   4  21     1502.44     1112.63    165.62 o
 -36   4  21       25.07      -44.70    109.22 o
 -34   4  21      503.31      399.75    123.56 o
 -32   4  21      569.00      342.68    115.33 o
 -30   4  21      732.52      568.32    132.32 o
 -28   4  21      145.03      159.10    110.49 o
 -26   4  21      619.39      622.56    182.56 o
 -24   4  21      126.74      280.53    110.04 o
 -22   4  21       83.13      168.10    111.64 o
 -20   4  21      314.19      384.51    119.95 o
 -18   4  21      239.56      222.48    114.86 o
 -16   4  21      867.92      855.08    140.26 o
 -14   4  21      358.56      285.36    115.76 o
 -12   4  21      297.16      308.05    117.71 o
 -10   4  21      540.60      436.77    121.95 o
  -8   4  21      271.50      461.87    121.94 o
  -6   4  21      106.26      298.72    116.95 o
  -4   4  21        4.17      100.19    106.10 o
  -2   4  21      135.08      273.92    112.03 o
   0   4  21      188.37      514.20    124.78 o
   2   4  21      206.63      216.93    116.41 o
   4   4  21      438.14      583.45    164.76 o
   6   4  21      116.79      158.90    152.27 o
   8   4  21      104.85      112.54    116.36 o
  10   4  21       68.92      211.81    119.72 o
  12   4  21        2.58      167.95    123.76 o
  14   4  21        1.82      208.95    110.76 o
  16   4  21      764.00      743.84    175.93 o
  18   4  21       91.53      133.28    123.82 o
 -80   0  22       48.49      174.13    174.09 o
 -78   0  22        0.02      194.34    163.65 o
 -76   0  22     2527.07     2629.40    280.42 o
 -74   0  22      891.88      743.38    187.10 o
 -72   0  22     3309.52     2843.30    284.50 o
 -70   0  22       31.88      292.71    174.59 o
 -68   0  22       18.71       38.87    136.77 o
 -66   0  22       52.87      285.53    132.17 o
 -64   0  22      183.84      203.59    136.04 o
 -62   0  22        4.62       59.36    161.31 o
 -60   0  22       75.02        0.20    123.80 o
 -58   0  22      200.00       80.57    127.72 o
 -56   0  22      500.03      472.60    188.49 o
 -54   0  22      136.47      239.83    130.77 o
 -52   0  22        3.70       16.48    118.88 o
 -50   0  22      870.84      801.52    160.27 o
 -48   0  22      377.98      351.75    133.74 o
 -46   0  22     1420.41      888.61    181.63 o
 -44   0  22     2106.90     1782.30    136.12 o
 -42   0  22      113.21      -81.47     66.63 o
 -40   0  22       42.33      -84.76     72.94 o
 -38   0  22      193.69      125.93     66.80 o
 -36   0  22      920.01      867.50     97.32 o
 -34   0  22     1431.04     1297.47     92.23 o
 -32   0  22     3179.29     2998.83    130.48 o
 -30   0  22      123.64      202.10     60.42 o
 -28   0  22     1037.89     1184.56     86.28 o
 -26   0  22      312.94      435.64     63.59 o
 -24   0  22      982.75     1098.75     83.07 o
 -22   0  22      231.26       90.88     52.07 o
 -20   0  22        0.72       -0.15     54.41 o
 -18   0  22     1562.90     2207.19    113.16 o
 -16   0  22     7666.38     7577.89    209.49 o
 -14   0  22       85.94      946.73     77.73 o
 -12   0  22    10740.94    11457.88    276.21 o
 -10   0  22       75.17      278.00     61.09 o
  -8   0  22     3326.89     3134.52    129.43 o
  -6   0  22      993.83     1313.01    113.78 o
  -4   0  22     3280.75     3537.23    138.49 o
  -2   0  22       61.14       66.01     57.46 o
   0   0  22      257.37      377.36     68.25 o
   2   0  22     4155.21     4353.09    157.14 o
   4   0  22      556.14      563.12     73.25 o
   6   0  22       36.03       15.14     54.42 o
   8   0  22     1734.75     1575.70     98.14 o
  10   0  22        0.16      107.33     61.40 o
  12   0  22    11059.72    10992.00    282.42 o
  14   0  22     9523.01     9392.12    253.42 o
  16   0  22     6602.19     7770.84    546.93 o
  18   0  22    93339.65    93277.54   1976.07 o
  20   0  22    20091.93    20963.92    596.87 o
  22   0  22      666.77      625.08    157.57 o
  24   0  22    28840.79    28044.72    899.90 o
  26   0  22     8644.57     9040.18    406.50 o
  28   0  22    13546.66    13271.78    632.03 o
  30   0  22     2215.49     2229.48    386.41 o
  32   0  22     2428.89     2219.37    236.29 o
  34   0  22       17.77       33.82    179.05 o
  36   0  22     3267.63     3330.77    286.63 o
  38   0  22      198.65     -116.55    401.54 o
  40   0  22       28.53      -36.58    130.90 o
  42   0  22     2201.71     2291.53    496.43 o
  44   0  22      252.79      137.88    326.92 o
  46   0  22       37.92      -37.25    140.61 o
  48   0  22     6049.40     5631.83    403.17 o
  50   0  22     1848.82     2191.54    377.84 o
  52   0  22       10.74       74.22    153.55 o
  54   0  22     3469.24     3906.71    397.39 o
  56   0  22      254.96      486.85    375.22 o
 -77   1  22      319.76      367.93    163.74 o
 -75   1  22      457.40      387.75    170.35 o
 -73   1  22      162.81      184.50    143.73 o
 -71   1  22      602.64      675.32    171.94 o
 -69   1  22      109.91       84.49    131.84 o
 -67   1  22      451.08      207.98    103.77 o
 -65   1  22      479.95      306.65     85.08 o
 -63   1  22        4.48       86.69     76.97 o
 -61   1  22     3137.56     2414.77    127.03 o
 -59   1  22        2.31      121.53     64.15 o
 -57   1  22      437.30      503.06     75.82 o
 -55   1  22       30.13       38.32     61.85 o
 -53   1  22     3313.22     2981.19    154.24 o
 -51   1  22       13.39        2.13     62.92 o
 -49   1  22       10.08      177.85     71.03 o
 -47   1  22    10745.53    10262.06    268.35 o
 -45   1  22      475.69      462.12     67.13 o
 -43   1  22    10662.52     9710.41    218.78 o
 -41   1  22     1040.34     1184.58     79.27 o
 -39   1  22     5671.03     5954.65    175.77 o
 -37   1  22      554.64      451.35     79.79 o
 -35   1  22    25214.13    25261.51    470.95 o
 -33   1  22     4035.28     4056.07    130.58 o
 -31   1  22     5952.51     5435.47    150.82 o
 -29   1  22       91.71       50.43     49.29 o
 -27   1  22      858.60     1243.71     88.07 o
 -25   1  22    14936.76    14439.87    281.56 o
 -23   1  22    11534.76    11663.84    249.49 o
 -21   1  22     1363.04     1202.88     82.15 o
 -19   1  22        1.05      180.84     41.08 o
 -17   1  22     3843.18     4852.90    135.47 o
 -15   1  22    12522.32    12755.09    252.33 o
 -13   1  22     4062.06     4487.70    130.09 o
 -11   1  22      250.52      310.04     45.08 o
  -9   1  22     1963.51     1839.20     95.50 o
  -7   1  22      554.52      737.33     54.70 o
  -5   1  22     6628.50     6493.17    161.54 o
  -3   1  22     1304.03     1509.79     77.51 o
  -1   1  22     2823.63     2648.68    133.20 o
   1   1  22      477.67      356.87     76.36 o
   3   1  22      238.31      101.98     48.47 o
   5   1  22     1565.39     2035.08     97.80 o
   7   1  22    17981.14    18680.70    354.72 o
   9   1  22      997.11      688.48     65.30 o
  11   1  22       99.39      190.59     56.04 o
  13   1  22    14547.47    16334.84    322.35 o
  15   1  22    25294.25    25223.21    484.04 o
  17   1  22     9567.79    11141.19    253.14 o
  19   1  22     3700.46     3861.13    131.97 o
  21   1  22     5334.02     5669.78    162.07 o
  23   1  22      129.44      247.36     56.48 o
  25   1  22     5198.24     5257.55    172.73 o
  27   1  22     1360.13     1455.45    106.13 o
  29   1  22      943.68     1142.50     95.81 o
  31   1  22       75.80      378.82     79.18 o
  33   1  22     7353.93     7472.62    226.52 o
  35   1  22     3048.71     3191.77    164.40 o
  37   1  22      899.24      778.27    111.63 o
  39   1  22     2622.43     2859.26    187.78 o
  41   1  22      659.93      636.37    112.94 o
  43   1  22      997.68     1349.17    162.43 o
  45   1  22       16.03      141.56    113.62 o
  47   1  22      434.50      610.96    137.97 o
  49   1  22     1228.65     1246.35    169.55 o
  51   1  22      424.77      743.92    154.36 o
  53   1  22      136.94       77.84    123.84 o
  55   1  22     2215.26     2151.33    464.05 o
 -72   2  22      393.55      280.51    122.30 o
 -70   2  22      103.13      161.94    119.19 o
 -68   2  22        1.99       14.41    109.20 o
 -66   2  22     1698.25     1610.28    157.58 o
 -64   2  22       76.29      337.93    111.21 o
 -62   2  22       78.14       18.23     99.71 o
 -60   2  22     1095.53     1186.59    125.42 o
 -58   2  22      946.88     1106.54    120.97 o
 -56   2  22      550.37      553.29    105.71 o
 -54   2  22      810.27      875.79    152.12 o
 -52   2  22      168.57      212.95     87.16 o
 -50   2  22       18.94       43.28     74.18 o
 -48   2  22     6208.25     6106.82    205.55 o
 -46   2  22     1437.22     1509.95    115.55 o
 -44   2  22      678.53      647.29     92.86 o
 -42   2  22      217.35      160.10     74.20 o
 -40   2  22     1642.28     1509.14    147.10 o
 -38   2  22     8332.24     7931.51    260.79 o
 -36   2  22       27.10       95.21     80.42 o
 -34   2  22      164.72      175.95     82.44 o
 -32   2  22      711.15      938.62    106.88 o
 -30   2  22      191.09      212.83     78.43 o
 -28   2  22      540.92      609.49     85.25 o
 -26   2  22     1298.75     1339.74    104.34 o
 -24   2  22     2958.63     3081.36    144.89 o
 -22   2  22     8907.10    10606.10    280.99 o
 -20   2  22    36224.26    37273.90    778.95 o
 -18   2  22    19736.59    21425.52    514.61 o
 -16   2  22      383.76      928.36    101.31 o
 -14   2  22      420.60      742.05     93.15 o
 -12   2  22     2625.28     2667.15    147.15 o
 -10   2  22      795.61      985.37    101.47 o
  -8   2  22     2677.31     2156.24    165.80 o
  -6   2  22     2280.84     2054.72    177.45 o
  -4   2  22     2038.40     2526.33    193.41 o
  -2   2  22     3827.96     4081.80    179.33 o
   0   2  22      257.73       70.66     74.33 o
   2   2  22     1215.11      980.44    107.66 o
   4   2  22     1265.99     2005.04    140.44 o
   6   2  22       54.77      226.71     79.76 o
   8   2  22     7388.58     7712.08    253.00 o
  10   2  22       30.76      283.89     84.98 o
  12   2  22      146.38       95.26     81.43 o
  14   2  22     4033.23     3795.36    183.78 o
  16   2  22      252.62      243.13     89.16 o
  18   2  22     2310.86     2315.47    157.23 o
  20   2  22     1817.58     1825.39    152.68 o
  22   2  22      160.77      242.01     91.22 o
  24   2  22        0.06       93.07     86.80 o
  26   2  22     2109.91     2215.17    195.21 o
  28   2  22      241.94      463.66    103.55 o
  30   2  22       33.94      132.24     94.66 o
  32   2  22     1111.13     1024.35    129.31 o
  34   2  22      169.18      274.30    104.59 o
  36   2  22       34.85      230.30    106.41 o
  38   2  22      923.81      999.08    128.00 o
  40   2  22       24.49      233.08    107.62 o
  42   2  22     1618.28     1845.68    165.60 o
  44   2  22     4766.51     4826.90    256.81 o
  46   2  22      320.07      352.87    120.91 o
  48   2  22      447.14      563.01    148.96 o
 -61   3  22     1621.79     1522.17    217.18 o
 -59   3  22       31.42      223.72    136.89 o
 -57   3  22      694.63      612.73    146.26 o
 -55   3  22     1293.74     1099.12    161.33 o
 -53   3  22     1862.85     1773.80    212.32 o
 -51   3  22     3231.70     2850.46    218.47 o
 -49   3  22      325.84      340.80    117.17 o
 -47   3  22      538.48      217.34    109.86 o
 -45   3  22       12.30      146.36    103.21 o
 -43   3  22       33.08        6.20    105.98 o
 -41   3  22      473.46      457.88    158.91 o
 -39   3  22     1035.86     1094.09    130.45 o
 -37   3  22       73.65       94.17     95.88 o
 -35   3  22       20.69       31.52     84.08 o
 -33   3  22       54.98       -8.92    112.31 o
 -31   3  22     3941.11     3832.23    196.48 o
 -29   3  22      486.94      371.88    117.76 o
 -27   3  22     1529.84     1487.00    137.54 o
 -25   3  22     1345.60     1164.38    123.29 o
 -23   3  22     1058.52     1360.13    177.48 o
 -21   3  22     5064.78     5276.93    220.92 o
 -19   3  22      426.80      595.06    101.50 o
 -17   3  22     1216.94     1504.68    128.77 o
 -15   3  22     1203.95     1254.36    115.81 o
 -13   3  22        2.87      234.35     83.68 o
 -11   3  22      106.72      197.21     86.02 o
  -9   3  22      557.85      576.58    100.05 o
  -7   3  22      274.34      434.50     95.39 o
  -5   3  22      458.94      509.29     98.79 o
  -3   3  22     1305.47     1363.21    127.21 o
  -1   3  22     2137.37     1815.63    141.09 o
   1   3  22       78.85      206.24     90.66 o
   3   3  22     1875.56     1888.11    241.29 o
   5   3  22       88.45      112.92     98.81 o
   7   3  22        9.88     -115.11     92.44 o
   9   3  22      291.25      307.45    111.25 o
  11   3  22       65.10       69.44    121.81 o
  13   3  22      107.67     -166.93    109.95 o
  15   3  22     1963.69     2394.69    211.20 o
  17   3  22     4157.88     3830.69    261.98 o
  19   3  22      542.11      691.65    149.57 o
  21   3  22     1364.52     1424.99    171.47 o
  23   3  22      131.51      357.18    149.05 o
  25   3  22       53.85      145.76    121.54 o
  27   3  22     2680.07     2520.83    214.77 o
  29   3  22     1058.42     1036.67    198.98 o
  31   3  22      585.01      662.64    159.80 o
  33   3  22      154.18      307.16    134.69 o
  35   3  22       22.77       13.87    133.59 o
  37   3  22      533.19      450.62    168.36 o
 -38   4  22      502.36      295.21    128.52 o
 -36   4  22       80.67      178.18    116.71 o
 -34   4  22        0.81      142.60    115.30 o
 -32   4  22      817.80      636.30    124.91 o
 -30   4  22       97.50      151.68    118.16 o
 -28   4  22      598.58      810.88    148.96 o
 -26   4  22        3.56      181.75    119.18 o
 -24   4  22      720.04      615.35    135.73 o
 -22   4  22        1.50      235.41    120.69 o
 -20   4  22      541.49      510.06    126.24 o
 -18   4  22      503.70      888.00    142.87 o
 -16   4  22      193.92      307.88    119.01 o
 -14   4  22      280.50      431.39    146.95 o
 -12   4  22      878.58      881.10    238.23 o
 -10   4  22      101.25      118.53    107.58 o
  -8   4  22      116.20      484.23    153.39 o
  -6   4  22      439.87      353.34    124.58 o
  -4   4  22       79.53       22.58    113.61 o
  -2   4  22      927.05      995.40    175.10 o
   0   4  22       59.27      142.80    112.59 o
   2   4  22       52.91      182.23    115.67 o
   4   4  22      781.07      597.38    135.32 o
   6   4  22      192.11      268.38    126.26 o
   8   4  22        8.68      255.04    127.60 o
  10   4  22     1374.75     1062.03    159.51 o
  12   4  22       93.94      141.43    150.25 o
  14   4  22      637.96      478.13    136.86 o
 -77   1  23       38.69      -59.00    151.17 o
 -75   1  23     1066.34     1252.24    235.47 o
 -73   1  23        1.54     -124.77    136.75 o
 -71   1  23        3.37      324.92    150.62 o
 -69   1  23      909.87     1123.23    182.68 o
 -67   1  23       13.62       82.57    131.57 o
 -65   1  23       92.81      126.39     97.41 o
 -63   1  23      174.01      176.23     88.17 o
 -61   1  23     1092.31      968.52    105.80 o
 -59   1  23      292.23      377.53     74.50 o
 -57   1  23      369.72      496.17     75.25 o
 -55   1  23     4270.38     4058.93    221.49 o
 -53   1  23       39.78      124.50     68.33 o
 -51   1  23      512.99      611.46     80.80 o
 -49   1  23     1965.10     1978.73    116.20 o
 -47   1  23    16562.20    15433.57    320.40 o
 -45   1  23      235.91      788.28     90.99 o
 -43   1  23      658.66      471.94     65.22 o
 -41   1  23      452.28      435.13     64.69 o
 -39   1  23      166.75     1542.60     94.66 o
 -37   1  23     4007.60     4610.12    223.51 o
 -35   1  23    38855.20    39592.65    703.97 o
 -33   1  23     4686.33     5843.89    205.21 o
 -31   1  23     2798.77     3618.86    155.49 o
 -29   1  23    33849.82    33631.47    601.85 o
 -27   1  23     9619.32     9926.73    219.64 o
 -25   1  23     4012.24     5790.94    423.93 o
 -23   1  23    40316.64    38758.52    691.41 o
 -21   1  23      634.38     1167.28     74.01 o
 -19   1  23      714.93      613.77     69.12 o
 -17   1  23      312.58      244.25     45.73 o
 -15   1  23      706.33      640.31     65.98 o
 -13   1  23      520.92      445.39     54.15 o
 -11   1  23     2507.61     2155.44     98.16 o
  -9   1  23      948.62     1124.25     99.73 o
  -7   1  23     1005.68     1095.84     81.08 o
  -5   1  23        2.66      -67.21     42.81 o
  -3   1  23      512.08      595.92     94.39 o
  -1   1  23     2292.69     2125.26     96.11 o
   1   1  23      534.03      280.31     59.56 o
   3   1  23        8.05      -87.62     43.81 o
   5   1  23     1072.14      896.97     69.60 o
   7   1  23     8601.35     8406.32    204.96 o
   9   1  23    11267.52    11501.61    246.32 o
  11   1  23      697.19     1033.22     99.01 o
  13   1  23    20683.36    19397.57    377.53 o
  15   1  23    13308.13    13161.92    277.73 o
  17   1  23      318.52      262.45     55.53 o
  19   1  23       93.60      106.87     51.53 o
  21   1  23      210.81      147.62     56.54 o
  23   1  23      123.50      151.75     56.60 o
  25   1  23      197.60      240.77     64.92 o
  27   1  23      187.94      293.68     74.12 o
  29   1  23     1679.96     1508.87    107.50 o
  31   1  23      516.02      914.94     98.76 o
  33   1  23     1521.74     1404.64    127.53 o
  35   1  23      373.90      360.10     99.78 o
  37   1  23       16.36      396.64    101.09 o
  39   1  23     2312.33     2337.91    167.31 o
  41   1  23       51.85       -5.68    110.82 o
  43   1  23      112.06      453.49    128.75 o
  45   1  23     2205.26     2577.12    214.15 o
  47   1  23      455.05      766.61    148.75 o
  49   1  23      374.62      741.39    208.67 o
  51   1  23      267.05      204.60    133.92 o
  53   1  23      745.98      581.23    193.72 o
 -72   2  23      959.98      933.07    143.90 o
 -70   2  23        0.90      107.86    115.96 o
 -68   2  23        3.68      -13.79    109.28 o
 -66   2  23     1675.93     1648.05    182.33 o
 -64   2  23     1014.72      941.23    134.14 o
 -62   2  23      109.31      129.67    104.04 o
 -60   2  23      227.39      169.98     98.28 o
 -58   2  23     2038.51     1835.85    142.11 o
 -56   2  23     1587.52     1297.52    127.81 o
 -54   2  23      432.35      601.31    105.18 o
 -52   2  23     3589.98     3452.09    180.65 o
 -50   2  23      276.78      192.16     81.22 o
 -48   2  23      924.68     1336.90    109.34 o
 -46   2  23     2246.10     2047.11    126.37 o
 -44   2  23     2831.03     3151.34    154.85 o
 -42   2  23     3951.59     4071.73    172.64 o
 -40   2  23      416.09      361.81     84.98 o
 -38   2  23       27.55       35.06     77.32 o
 -36   2  23      157.72      151.92     87.20 o
 -34   2  23       42.26      198.81     85.80 o
 -32   2  23     1905.20     1988.73    158.87 o
 -30   2  23     1962.93     1714.66    131.74 o
 -28   2  23      131.08      212.71     77.11 o
 -26   2  23      998.07     1383.26    111.70 o
 -24   2  23     9403.05     9124.01    259.41 o
 -22   2  23      346.47      590.80     85.59 o
 -20   2  23     2821.33     2990.31    154.77 o
 -18   2  23     2271.85     2342.09    139.06 o
 -16   2  23      842.57     1480.25    136.75 o
 -14   2  23     6146.60     6559.53    250.13 o
 -12   2  23      142.41      363.83     85.64 o
 -10   2  23     2916.81     2980.18    155.76 o
  -8   2  23      219.29      205.03     76.14 o
  -6   2  23        8.88       -9.86     69.65 o
  -4   2  23      188.71      519.49     87.37 o
  -2   2  23     6880.66     7372.67    234.54 o
   0   2  23      355.31      331.32     85.36 o
   2   2  23      226.83      792.43     98.30 o
   4   2  23     3067.85     3428.84    168.51 o
   6   2  23     4018.09     3799.47    269.14 o
   8   2  23     9842.38    10358.11    302.27 o
  10   2  23     9838.66    10419.84    307.36 o
  12   2  23     1997.81     2039.76    143.35 o
  14   2  23     1129.15     1299.09    167.81 o
  16   2  23     1589.61     1607.86    138.33 o
  18   2  23      120.86      193.39     93.27 o
  20   2  23        7.61      118.14     87.37 o
  22   2  23      306.03      321.00     95.56 o
  24   2  23      100.57      278.16     96.87 o
  26   2  23      625.74      538.47    108.78 o
  28   2  23     1077.59     1267.41    138.83 o
  30   2  23      648.20      565.35    115.98 o
  32   2  23       19.28       10.68     97.63 o
  34   2  23      990.40     1103.88    131.75 o
  36   2  23       33.28      166.25    113.11 o
  38   2  23     3249.15     3453.53    199.38 o
  40   2  23      956.16     1325.38    151.83 o
  42   2  23       32.94      527.65    122.84 o
  44   2  23     4050.89     4312.96    243.23 o
  46   2  23     1849.39     2000.88    198.72 o
 -59   3  23       23.41      235.51    136.87 o
 -57   3  23        4.82      237.43    138.24 o
 -55   3  23      126.64      252.64    136.51 o
 -53   3  23     1036.11      967.73    157.60 o
 -51   3  23     1442.19     1566.51    163.76 o
 -49   3  23     2024.78     2094.19    210.32 o
 -47   3  23      179.42      153.51    109.42 o
 -45   3  23      245.23      242.53    119.27 o
 -43   3  23       52.75      -29.43    107.39 o
 -41   3  23       36.01      -12.76     96.88 o
 -39   3  23       30.91       10.29     98.74 o
 -37   3  23      578.53      469.32    113.79 o
 -35   3  23       76.94      -67.00    106.52 o
 -33   3  23      315.96      287.27    124.84 o
 -31   3  23      757.25      631.49    109.23 o
 -29   3  23      802.12      770.25    122.24 o
 -27   3  23      129.22      222.28     93.54 o
 -25   3  23       93.75      155.54     90.70 o
 -23   3  23      214.13      133.15     87.80 o
 -21   3  23      240.24      190.55     91.57 o
 -19   3  23        0.94      226.77     90.99 o
 -17   3  23        1.52       86.10     86.51 o
 -15   3  23      169.01      190.86    100.08 o
 -13   3  23       49.60      343.96     94.83 o
 -11   3  23     2472.77     2470.88    157.88 o
  -9   3  23     2153.71     2619.43    163.22 o
  -7   3  23     1299.83     1432.64    126.13 o
  -5   3  23        0.00       98.40     88.44 o
  -3   3  23        1.32      151.95     89.22 o
  -1   3  23      163.90      714.20    112.68 o
   1   3  23       19.42      135.18     98.26 o
   3   3  23       11.04      259.80    105.42 o
   5   3  23     3418.97     3262.33    216.34 o
   7   3  23     3021.93     3170.19    286.39 o
   9   3  23     1209.53     1103.74    173.65 o
  11   3  23       41.42       81.45    115.87 o
  13   3  23      876.58      456.53    131.18 o
  15   3  23      439.15      719.40    146.28 o
  17   3  23       17.29      192.35    125.88 o
  19   3  23      381.68      304.85    125.91 o
  21   3  23       16.57      168.97    120.77 o
  23   3  23      483.63      546.70    142.32 o
  25   3  23        6.05      216.65    123.63 o
  27   3  23       30.07       44.66    123.90 o
  29   3  23      312.67      479.11    139.21 o
  31   3  23       49.45       36.82    129.64 o
  33   3  23      850.70      644.51    155.02 o
  35   3  23      520.40      520.04    144.06 o
 -34   4  23      238.81      398.67    121.66 o
 -32   4  23      369.96      215.29    112.82 o
 -30   4  23       73.64       49.16    120.05 o
 -28   4  23      106.61      346.46    129.67 o
 -26   4  23      528.92      630.02    140.51 o
 -24   4  23      422.94      270.56    129.25 o
 -22   4  23       86.38      104.93    121.27 o
 -20   4  23       15.44      113.50    119.52 o
 -18   4  23      587.00      508.76    135.26 o
 -16   4  23      191.13      367.92    123.73 o
 -14   4  23      218.35      331.34    119.69 o
 -12   4  23      295.87      457.20    124.55 o
 -10   4  23       49.83      323.60    115.80 o
  -8   4  23       12.71      115.47    110.66 o
  -6   4  23     1241.82     1124.26    161.05 o
  -4   4  23      597.01      716.20    143.90 o
  -2   4  23       71.18      193.76    127.01 o
   0   4  23     1571.01     1471.13    214.85 o
   2   4  23      535.96      663.06    176.62 o
   4   4  23        1.88      157.91    120.40 o
   6   4  23       62.57      166.79    120.16 o
   8   4  23      199.57      489.89    134.05 o
  10   4  23       36.05      161.70    132.92 o
 -78   0  24     1081.08     1155.09    303.06 o
 -76   0  24     1227.40     1267.31    227.09 o
 -74   0  24       34.82      359.20    170.57 o
 -72   0  24        0.42      156.36    149.87 o
 -70   0  24     2690.06     2622.36    448.74 o
 -68   0  24      952.01      605.73    264.45 o
 -66   0  24        3.15       63.43    130.21 o
 -64   0  24     3167.34     3149.76    284.34 o
 -62   0  24       59.77      237.36    145.79 o
 -60   0  24      442.83      496.47    154.81 o
 -58   0  24    11134.53     9925.67    520.01 o
 -56   0  24     8607.96     7490.37    422.77 o
 -54   0  24     1312.16     1357.69    201.00 o
 -52   0  24    18037.71    16392.21    729.17 o
 -50   0  24      160.22      147.00    153.09 o
 -48   0  24     7840.97     6944.41    393.89 o
 -46   0  24     3523.77     5208.29    330.52 o
 -44   0  24    83602.61    79403.31   4430.29 o
 -42   0  24     2767.83     2545.62    198.38 o
 -40   0  24    14489.44    16957.98    520.66 o
 -38   0  24    57808.39    58687.54   1265.73 o
 -36   0  24    26670.84    27344.65    616.01 o
 -34   0  24    31585.03    34911.57    803.03 o
 -32   0  24    49935.95    53359.38   1101.15 o
 -30   0  24     7199.89     9248.79    304.93 o
 -28   0  24    36226.78    42607.19    893.52 o
 -26   0  24    86287.37    87624.67   1749.99 o
 -24   0  24    20883.63    21163.38    480.59 o
 -22   0  24     5185.41     5075.29    243.63 o
 -20   0  24     5267.62     5361.01    184.90 o
 -18   0  24     1675.39     1624.14    114.07 o
 -16   0  24      382.91      290.04     64.99 o
 -14   0  24       62.69       22.08     56.64 o
 -12   0  24      421.32      386.95     70.42 o
 -10   0  24     1003.92      826.87    100.48 o
  -8   0  24     2813.73     2720.90    128.23 o
  -6   0  24      145.93      585.70     78.94 o
  -4   0  24    10209.63    11301.21    282.48 o
  -2   0  24    11693.85    10992.18    293.91 o
   0   0  24      317.65      864.47    120.82 o
   2   0  24     4393.20     4976.32    185.52 o
   4   0  24     3876.48     4138.48    170.06 o
   6   0  24     3011.56     2860.11    137.59 o
   8   0  24      954.58      751.55    109.79 o
  10   0  24        1.61     -198.98     99.49 o
  12   0  24       42.65       18.39     80.18 o
  14   0  24      255.29       50.96    145.43 o
  16   0  24      769.96      661.82    123.44 o
  18   0  24      521.84      529.61    117.33 o
  20   0  24      689.91      764.97    227.78 o
  22   0  24      445.56      562.51    154.76 o
  24   0  24       47.97     -129.75    132.39 o
  26   0  24     1336.67     1181.00    190.86 o
  28   0  24       73.36      -99.85    172.64 o
  30   0  24       15.63     -116.32    147.64 o
  32   0  24      115.22      -69.50    382.88 o
  34   0  24     1241.99      760.16    304.19 o
  36   0  24      891.44      709.96    173.76 o
  38   0  24       31.72       13.39    128.16 o
  40   0  24        0.41      -63.48    192.50 o
  42   0  24      832.53      415.47    232.94 o
  44   0  24     2263.58     1961.77    417.60 o
  46   0  24     1058.86     1739.36    295.79 o
  48   0  24     1205.87     1194.16    218.13 o
  50   0  24     3139.91     3643.85    439.35 o
  52   0  24       16.86      -97.31    173.28 o
 -77   1  24      667.41      659.41    197.85 o
 -75   1  24       59.78      313.12    164.96 o
 -73   1  24      348.44      265.75    204.03 o
 -71   1  24      118.63       51.33    139.18 o
 -69   1  24       26.53      -69.85    129.93 o
 -67   1  24      569.36      761.61    164.43 o
 -65   1  24       28.41       47.56    126.51 o
 -63   1  24     1357.48     1561.44    131.89 o
 -61   1  24       44.24       68.39     84.86 o
 -59   1  24       61.84       17.82     76.46 o
 -57   1  24     3351.51     3116.72    138.07 o
 -55   1  24     2135.41     2129.69    137.35 o
 -53   1  24       19.14       30.49     68.13 o
 -51   1  24     3394.59     3541.67    142.58 o
 -49   1  24       16.32      174.54     63.12 o
 -47   1  24     4952.97     5153.91    161.01 o
 -45   1  24     1173.18     1287.75     85.72 o
 -43   1  24        8.65       71.00     57.30 o
 -41   1  24      956.03      699.09     73.02 o
 -39   1  24       55.61      385.69     59.61 o
 -37   1  24     8477.69     8816.30    212.98 o
 -35   1  24      639.72     1681.19     98.75 o
 -33   1  24    20106.65    20381.04    395.89 o
 -31   1  24      143.58      612.75     95.07 o
 -29   1  24    34767.00    35025.29    629.90 o
 -27   1  24     5316.09     6282.93    167.76 o
 -25   1  24     1247.76     1317.41     98.69 o
 -23   1  24        0.89       79.64     47.30 o
 -21   1  24      260.32      960.99    102.50 o
 -19   1  24     8800.03     9794.13    225.66 o
 -17   1  24    13984.87    13264.31    282.05 o
 -15   1  24      304.60      229.11     46.89 o
 -13   1  24       25.29        5.37     47.54 o
 -11   1  24      990.93      599.75     74.40 o
  -9   1  24       13.45       57.91     44.70 o
  -7   1  24     1104.75     1218.74     91.11 o
  -5   1  24      136.81      226.20     73.06 o
  -3   1  24     4212.80     4410.21    168.50 o
  -1   1  24      458.48      350.70     67.98 o
   1   1  24      632.08      521.82     65.01 o
   3   1  24     3966.19     3718.89    143.08 o
   5   1  24     1961.61     1590.53     91.10 o
   7   1  24     3494.32     3804.95    144.31 o
   9   1  24    12307.26    12099.27    269.45 o
  11   1  24     5802.61     5354.17    156.47 o
  13   1  24     2080.79     2340.49    104.49 o
  15   1  24      608.29      529.15     85.15 o
  17   1  24       45.59       87.46     53.51 o
  19   1  24      104.87        7.14     52.62 o
  21   1  24     1190.13     1066.99     78.91 o
  23   1  24      870.01      955.78     87.40 o
  25   1  24      261.78      321.15     75.17 o
  27   1  24        1.35      114.84     68.52 o
  29   1  24      327.66      186.84     83.81 o
  31   1  24     2009.01     1836.57    144.67 o
  33   1  24     1101.11     1015.98    123.21 o
  35   1  24      130.08      299.50    102.23 o
  37   1  24     1829.34     1865.84    153.20 o
  39   1  24     2906.88     3058.78    228.66 o
  41   1  24      150.43      158.28    160.58 o
  43   1  24      981.47     1095.76    162.76 o
  45   1  24      288.75      609.88    139.76 o
  47   1  24       45.66       35.04    116.87 o
  49   1  24      181.24      322.04    131.00 o
  51   1  24      391.74      546.77    195.88 o
 -70   2  24      413.98      346.79    124.97 o
 -68   2  24        7.30      127.75    120.19 o
 -66   2  24      713.10      498.81    126.98 o
 -64   2  24        0.25      -25.86    104.17 o
 -62   2  24       10.63       28.49    102.74 o
 -60   2  24     1291.64     1054.97    140.17 o
 -58   2  24      703.05      839.92    121.86 o
 -56   2  24     1263.03     1498.32    135.77 o
 -54   2  24     2031.03     1800.91    154.08 o
 -52   2  24      520.53      593.51     99.10 o
 -50   2  24     2309.15     2540.08    143.78 o
 -48   2  24        1.12      127.74     81.08 o
 -46   2  24      529.39      473.39     87.96 o
 -44   2  24     1160.21     1403.35    112.81 o
 -42   2  24     1774.34     1791.55    128.96 o
 -40   2  24     1586.48     1509.00    142.93 o
 -38   2  24     5209.50     5387.94    223.87 o
 -36   2  24     2791.80     2773.52    177.82 o
 -34   2  24        0.90       84.84     77.87 o
 -32   2  24     2375.83     2212.01    146.70 o
 -30   2  24     3742.39     3707.69    184.57 o
 -28   2  24     5681.44     5482.34    197.14 o
 -26   2  24        0.74      448.93     88.83 o
 -24   2  24     7620.07     7135.73    258.22 o
 -22   2  24     2884.39     2817.60    160.72 o
 -20   2  24       51.43       81.31     84.56 o
 -18   2  24        0.15       39.92     75.52 o
 -16   2  24      414.37      972.90    114.92 o
 -14   2  24     6356.56     7237.33    259.41 o
 -12   2  24     7833.81     8253.61    257.90 o
 -10   2  24     1828.14     1917.68    128.22 o
  -8   2  24       17.84       84.56     72.67 o
  -6   2  24     1204.43      865.08    100.33 o
  -4   2  24      403.12      567.99     96.10 o
  -2   2  24     1194.54     1525.48    211.50 o
   0   2  24     1239.39     1492.45    124.67 o
   2   2  24     5955.50     6045.58    225.92 o
   4   2  24    20174.36    20214.42    490.91 o
   6   2  24     1174.50     1294.55    177.75 o
   8   2  24     8558.81     8288.01    283.02 o
  10   2  24     5507.06     5501.39    275.79 o
  12   2  24     1856.40     1688.12    139.67 o
  14   2  24      252.86      226.74     91.51 o
  16   2  24      334.65      247.84     95.81 o
  18   2  24     2792.13     2488.96    169.03 o
  20   2  24     1712.27     1529.78    138.41 o
  22   2  24     4361.45     4391.13    211.45 o
  24   2  24      278.75      136.58     93.77 o
  26   2  24      195.43       95.76     96.21 o
  28   2  24      506.88      535.30    142.92 o
  30   2  24       72.61      132.16    101.91 o
  32   2  24      341.00      327.33    107.41 o
  34   2  24      994.54      914.00    131.51 o
  36   2  24      727.46      664.62    150.12 o
  38   2  24       25.26      208.27    107.50 o
  40   2  24      764.87     1051.40    143.63 o
  42   2  24      115.27      415.83    124.62 o
  44   2  24      808.96      737.62    146.28 o
 -57   3  24      315.02      185.67    175.52 o
 -55   3  24       75.05      -42.64    124.22 o
 -53   3  24       51.29      159.70    123.44 o
 -51   3  24      181.47       -2.67    115.36 o
 -49   3  24      449.30      354.71    121.87 o
 -47   3  24      144.28      184.62    109.64 o
 -45   3  24      196.36      273.49    121.12 o
 -43   3  24      588.82      676.43    129.70 o
 -41   3  24       14.09      145.49    103.70 o
 -39   3  24      101.16      100.29    113.02 o
 -37   3  24     1302.67     1485.99    179.25 o
 -35   3  24      294.85      210.55    128.04 o
 -33   3  24        0.00      -39.04    111.66 o
 -31   3  24      379.12      218.38    164.18 o
 -29   3  24      258.81      287.04    167.21 o
 -27   3  24       86.70      156.63    121.65 o
 -25   3  24        0.06      125.48     93.07 o
 -23   3  24      256.80      248.16     98.56 o
 -21   3  24      508.33      593.70    107.23 o
 -19   3  24     2090.95     1818.95    178.48 o
 -17   3  24      153.15      109.64     95.84 o
 -15   3  24      386.69      441.93    103.44 o
 -13   3  24      271.00      399.17    100.38 o
 -11   3  24      629.95      485.36    102.48 o
  -9   3  24        6.48       -3.27     87.57 o
  -7   3  24      656.04      697.45    120.82 o
  -5   3  24     1067.49     1243.81    131.05 o
  -3   3  24     1788.91     1575.60    179.03 o
  -1   3  24      207.71      382.77    114.12 o
   1   3  24      575.53      537.18    141.39 o
   3   3  24      930.02      611.84    140.36 o
   5   3  24      664.20      691.72    143.52 o
   7   3  24      496.61      484.61    135.29 o
   9   3  24      237.42      138.27    115.33 o
  11   3  24        6.67       55.45    119.17 o
  13   3  24     2411.80     1954.52    198.33 o
  15   3  24      151.57      246.07    127.32 o
  17   3  24     2095.95     1795.16    196.93 o
  19   3  24      183.43      195.55    121.99 o
  21   3  24      404.51      389.91    129.15 o
  23   3  24     1378.48     1059.22    165.84 o
  25   3  24     1578.60     1079.69    176.16 o
  27   3  24      211.07      378.17    142.81 o
  29   3  24       98.54      253.88    139.10 o
  31   3  24      335.21      514.38    185.84 o
  33   3  24     1093.53      857.27    164.75 o
 -30   4  24      589.37      826.48    144.35 o
 -28   4  24      252.22      320.26    127.02 o
 -26   4  24      881.67     1234.19    166.95 o
 -24   4  24      252.35      289.78    139.53 o
 -22   4  24       65.12      236.46    125.73 o
 -20   4  24      385.61      420.45    134.24 o
 -18   4  24      214.26      139.70    126.13 o
 -16   4  24      202.14      320.83    126.31 o
 -14   4  24       37.61      116.47    117.64 o
 -12   4  24      102.47      432.45    130.64 o
 -10   4  24      382.63      397.48    129.25 o
  -8   4  24      315.08      633.64    142.25 o
  -6   4  24      275.56      410.96    132.46 o
  -4   4  24       44.92      376.37    139.92 o
  -2   4  24      706.63      692.75    236.07 o
   0   4  24      260.97      340.54    132.92 o
   2   4  24       54.56      217.22    124.07 o
   4   4  24      321.86      440.38    141.80 o
 -75   1  25      265.51      537.98    180.18 o
 -73   1  25       52.64      -73.64    141.53 o
 -71   1  25      589.77      294.85    156.80 o
 -69   1  25       54.05       81.98    135.24 o
 -67   1  25     3172.97     3470.80    276.93 o
 -65   1  25      379.85      793.68    166.37 o
 -63   1  25      843.24      902.05    199.40 o
 -61   1  25     2990.97     3172.01    183.33 o
 -59   1  25      100.56       -2.97     82.31 o
 -57   1  25       10.71      633.96    140.69 o
 -55   1  25     1077.59     1230.69    121.34 o
 -53   1  25     1738.14     1440.06    109.17 o
 -51   1  25     1192.28     1059.05     90.22 o
 -49   1  25        6.14      730.01     77.38 o
 -47   1  25     4472.95     4880.11    157.71 o
 -45   1  25      423.30      681.39     75.40 o
 -43   1  25    18538.01    19416.87    385.81 o
 -41   1  25     6165.05     6035.49    191.42 o
 -39   1  25      243.06      596.73     67.50 o
 -37   1  25    14240.55    14413.19    303.61 o
 -35   1  25    10701.19    10627.67    243.10 o
 -33   1  25     4371.83     4543.63    149.97 o
 -31   1  25     1918.72     2186.49    120.00 o
 -29   1  25     5747.54     6330.93    171.04 o
 -27   1  25    23328.63    22921.84    425.26 o
 -25   1  25     2023.27     2383.55    124.51 o
 -23   1  25     1120.48      925.12     70.31 o
 -21   1  25     1225.72     1331.82     88.41 o
 -19   1  25     1199.41     2199.27    126.29 o
 -17   1  25    13560.96    14734.68    309.50 o
 -15   1  25    19009.09    19618.25    386.73 o
 -13   1  25     7616.73     7389.66    200.53 o
 -11   1  25      930.33     1352.85    119.12 o
  -9   1  25     7204.76     6695.06    198.59 o
  -7   1  25     1017.91      759.87     84.50 o
  -5   1  25     1131.12     1130.72    124.02 o
  -3   1  25     3107.46     2858.72    132.48 o
  -1   1  25      244.15       67.86     72.74 o
   1   1  25      613.89      532.12     67.75 o
   3   1  25     3353.58     2988.23    126.83 o
   5   1  25     3937.46     3849.95    135.80 o
   7   1  25        1.86       60.61     55.34 o
   9   1  25      298.91      273.20     59.50 o
  11   1  25      255.14      309.00     71.32 o
  13   1  25       98.28       88.97     55.55 o
  15   1  25     3324.43     3411.56    127.82 o
  17   1  25        8.95      -50.20     52.22 o
  19   1  25        0.11       11.59     62.18 o
  21   1  25     2031.91     2107.72    113.35 o
  23   1  25       24.62       -6.29     65.76 o
  25   1  25     1749.68     1698.90    114.67 o
  27   1  25        0.77       59.14     78.84 o
  29   1  25      581.68      795.54    106.20 o
  31   1  25     2052.74     1992.88    145.12 o
  33   1  25       48.46      151.90     86.33 o
  35   1  25      598.24      552.78    114.67 o
  37   1  25       46.72       -7.86    142.71 o
  39   1  25      141.03      298.41    152.17 o
  41   1  25     1180.12     1286.58    159.94 o
  43   1  25      176.37       78.03    111.65 o
  45   1  25        0.38      328.81    123.33 o
  47   1  25       15.32        5.71    109.79 o
  49   1  25      125.58       87.19    144.57 o
 -68   2  25        0.69      131.42    116.73 o
 -66   2  25      255.34      227.09    121.15 o
 -64   2  25       24.08      153.99    114.10 o
 -62   2  25      280.99      526.09    126.75 o
 -60   2  25      333.08      449.13    121.57 o
 -58   2  25      890.12      893.24    133.85 o
 -56   2  25     1561.17     1714.80    142.07 o
 -54   2  25     1815.38     1834.56    132.98 o
 -52   2  25      811.95      864.16    105.52 o
 -50   2  25     3456.22     3473.38    188.12 o
 -48   2  25      811.54      710.38    100.41 o
 -46   2  25     2428.17     2219.21    154.14 o
 -44   2  25      674.66      509.76     93.71 o
 -42   2  25        2.25       55.01     80.06 o
 -40   2  25      556.26      579.19    119.05 o
 -38   2  25      222.22      279.30     88.09 o
 -36   2  25       35.57      -75.60     73.51 o
 -34   2  25      716.05      626.37    107.20 o
 -32   2  25     2779.31     2632.23    151.34 o
 -30   2  25      149.41      200.34     82.53 o
 -28   2  25     1533.59     1518.19    121.93 o
 -26   2  25     3397.87     3091.96    163.19 o
 -24   2  25      119.21       13.30     77.48 o
 -22   2  25      136.49       24.46     85.22 o
 -20   2  25     1243.24     1390.53    118.77 o
 -18   2  25     3735.47     3803.68    175.77 o
 -16   2  25     1307.44      999.75    109.14 o
 -14   2  25       30.90      266.36     99.10 o
 -12   2  25     3175.95     3189.89    164.86 o
 -10   2  25     3798.97     4206.18    182.29 o
  -8   2  25     4100.27     4596.49    189.65 o
  -6   2  25     6580.78     6156.02    237.91 o
  -4   2  25      305.82      698.88    149.86 o
  -2   2  25     8413.44     9251.74    303.70 o
   0   2  25    11458.23    10764.43    323.96 o
   2   2  25      116.27      805.41    135.72 o
   4   2  25    11787.78    12399.13    358.28 o
   6   2  25     6451.55     5965.84    278.67 o
   8   2  25     2354.55     2287.14    157.89 o
  10   2  25      579.90      632.26    107.72 o
  12   2  25     1029.70      878.27    124.70 o
  14   2  25     2227.55     2086.40    156.13 o
  16   2  25      932.13      991.00    126.64 o
  18   2  25      281.57      248.22    100.22 o
  20   2  25     1353.36     1237.40    134.15 o
  22   2  25     1277.98     1395.42    145.13 o
  24   2  25      414.92      240.52    105.00 o
  26   2  25       31.72       81.53     98.33 o
  28   2  25      604.50      755.12    129.59 o
  30   2  25      635.23      583.62    117.41 o
  32   2  25       19.19       18.03     96.82 o
  34   2  25     1132.31      961.53    140.11 o
  36   2  25       35.88      205.34    105.12 o
  38   2  25      185.90      279.34    111.24 o
  40   2  25       11.92       81.93    110.94 o
  42   2  25       47.99       67.39    138.03 o
 -57   3  25       40.86      253.26    142.91 o
 -55   3  25      232.60      146.48    143.83 o
 -53   3  25       16.91      255.99    123.02 o
 -51   3  25       96.36      -23.96    111.62 o
 -49   3  25       81.44      392.60    125.98 o
 -47   3  25       53.17       48.27    110.77 o
 -45   3  25       53.57       16.76    115.34 o
 -43   3  25       28.76      -24.31    116.37 o
 -41   3  25      499.74      156.22    118.96 o
 -39   3  25      259.63      154.80    157.04 o
 -37   3  25      250.42      342.02    137.48 o
 -35   3  25      102.10      -36.91    115.41 o
 -33   3  25      347.04      236.46    120.84 o
 -31   3  25       24.67      145.75    122.82 o
 -29   3  25     4076.32     3481.89    242.70 o
 -27   3  25     2311.11     2238.28    214.65 o
 -25   3  25      209.72      753.90    146.31 o
 -23   3  25     7661.33     7226.39    335.24 o
 -21   3  25     1481.79     1446.23    260.28 o
 -19   3  25        0.03       89.30    123.11 o
 -17   3  25       44.24      108.65    121.90 o
 -15   3  25     1482.35     1609.18    186.78 o
 -13   3  25       89.40      530.02    129.12 o
 -11   3  25     1917.30     1447.08    166.19 o
  -9   3  25       11.43      326.26    124.00 o
  -7   3  25      149.11     1558.85    213.49 o
  -5   3  25    11668.99    11515.64    425.76 o
  -3   3  25     2065.96     2003.51    191.61 o
  -1   3  25     2352.25     2727.51    260.03 o
   1   3  25    17439.31    18034.69    652.02 o
   3   3  25      127.52      449.05    126.58 o
   5   3  25       63.71      289.83    128.72 o
   7   3  25     3915.05     3911.52    262.47 o
   9   3  25      159.35      234.96    125.08 o
  11   3  25      298.15      241.46    127.12 o
  13   3  25       49.13      241.30    130.81 o
  15   3  25       19.76      181.58    127.74 o
  17   3  25     1031.86      954.34    163.01 o
  19   3  25     2499.15     2336.59    208.13 o
  21   3  25       96.94      104.63    125.08 o
  23   3  25      212.20      224.31    129.29 o
  25   3  25       14.92       47.88    174.89 o
  27   3  25     1027.12      933.89    172.62 o
  29   3  25       16.98      178.42    135.87 o
 -24   4  25      176.00      257.37    128.59 o
 -22   4  25     1815.69     1528.89    236.35 o
 -20   4  25      404.96      490.45    134.12 o
 -18   4  25       42.77      263.84    117.24 o
 -16   4  25      687.50      602.31    139.52 o
 -14   4  25      891.72      982.97    156.76 o
 -12   4  25       63.27      449.95    155.51 o
 -10   4  25      115.48      350.65    125.61 o
  -8   4  25       61.54      568.18    186.51 o
  -6   4  25      309.27      527.85    139.18 o
  -4   4  25      110.46      263.16    137.47 o
  -2   4  25      695.94     1484.60    206.66 o
 -76   0  26      398.18      258.96    172.33 o
 -74   0  26     1960.65     1760.31    304.16 o
 -72   0  26     1264.28     1263.80    216.65 o
 -70   0  26      376.86      672.50    185.69 o
 -68   0  26     5709.85     5998.93    559.17 o
 -66   0  26      150.46      248.10    161.30 o
 -64   0  26       32.02       95.76    147.54 o
 -62   0  26     2938.20     2567.39    377.69 o
 -60   0  26       11.32      -10.55    128.65 o
 -58   0  26        2.71       38.11    129.97 o
 -56   0  26     2687.62     2582.15    259.74 o
 -54   0  26     1881.29     1705.39    219.37 o
 -52   0  26       39.34      152.95    142.11 o
 -50   0  26        5.22       21.25    123.34 o
 -48   0  26      932.08     1468.00    196.34 o
 -46   0  26      542.85      883.40    238.23 o
 -44   0  26    22989.34    24162.11   1273.85 o
 -42   0  26    26769.32    25602.48   1151.62 o
 -38   0  26   105343.80   103254.20   3409.98 o
 -36   0  26      189.62      737.80    151.27 o
 -34   0  26     4311.61     4152.04    219.90 o
 -32   0  26     9039.76    10519.80    375.11 o
 -30   0  26    29579.14    29587.30    851.23 o
 -28   0  26     7210.02     8573.30    288.35 o
 -26   0  26     3403.75     3419.22    174.32 o
 -24   0  26     7702.26     8046.71    282.11 o
 -22   0  26       71.27       50.04     74.84 o
 -20   0  26      619.91      981.00    101.67 o
 -18   0  26     6352.59     6086.53    208.79 o
 -16   0  26     3629.87     3670.72    164.28 o
 -14   0  26     7615.15     6774.30    221.01 o
 -12   0  26     2572.92     2437.04    135.41 o
 -10   0  26       59.49      144.75     71.37 o
  -8   0  26     2395.32     2412.86    135.42 o
  -6   0  26     5420.21     5468.18    200.06 o
  -4   0  26     2472.61     1988.52    145.88 o
  -2   0  26      555.16      137.55    129.40 o
   0   0  26      177.64      100.61     83.60 o
   2   0  26       60.63      127.02     93.59 o
   4   0  26      225.67       -0.57     80.90 o
   6   0  26      652.43      515.27    108.86 o
   8   0  26      485.23      159.25     95.61 o
  10   0  26      366.50      103.88     95.58 o
  12   0  26       38.63     -170.52    102.32 o
  14   0  26       53.11     -208.33    145.20 o
  16   0  26       13.05      -38.81    130.40 o
  18   0  26       45.91     -108.90    169.69 o
  20   0  26     1997.72     1984.59    373.29 o
  22   0  26     5286.97     5073.13    342.46 o
  24   0  26     2283.00     2297.08    369.48 o
  26   0  26     5327.24     5749.86    374.14 o
  28   0  26     8960.71     7780.30    447.04 o
  30   0  26      200.88      232.39    210.04 o
  32   0  26      220.76      140.03    125.40 o
  34   0  26     4847.63     5166.32    595.46 o
  36   0  26      656.37      599.52    177.22 o
  38   0  26      313.14       79.10    252.63 o
  40   0  26        0.64      239.30    328.68 o
  42   0  26      984.45      948.12    199.33 o
  44   0  26      451.41      372.94    172.57 o
  46   0  26      463.23      288.15    407.83 o
  48   0  26       38.27        0.19    164.92 o
 -75   1  26     1006.90     1263.80    263.96 o
 -73   1  26      553.52      668.72    175.35 o
 -71   1  26      120.78      300.37    154.78 o
 -69   1  26       16.06       31.00    141.81 o
 -67   1  26      398.33      253.03    143.91 o
 -65   1  26     1387.00      928.25    174.88 o
 -63   1  26      432.70      577.20    157.96 o
 -61   1  26      290.89      387.53    118.96 o
 -59   1  26      767.58      622.04    123.00 o
 -57   1  26      130.77      277.88     92.19 o
 -55   1  26    10165.42    10078.49    341.90 o
 -53   1  26     6489.82     5966.92    224.13 o
 -51   1  26        1.46      411.67     73.28 o
 -49   1  26      139.24     1356.44    140.14 o
 -47   1  26     8498.74     8997.17    227.04 o
 -45   1  26     3122.85     3833.23    148.66 o
 -43   1  26     1437.16     1559.80     97.38 o
 -41   1  26    12959.88    12865.96    280.89 o
 -39   1  26        3.58      183.85     58.58 o
 -37   1  26     2402.99     3001.15    126.33 o
 -35   1  26     1139.45     1053.80     88.81 o
 -33   1  26      466.60      460.03     88.54 o
 -31   1  26        1.04      128.25     55.24 o
 -29   1  26     7782.27     8065.71    202.18 o
 -27   1  26     2313.23     2836.04    138.16 o
 -25   1  26     9111.99     8934.66    206.94 o
 -23   1  26     4221.29     3995.92    157.19 o
 -21   1  26       25.63      139.47     51.16 o
 -19   1  26     2643.68     2700.84    117.07 o
 -17   1  26      164.32       28.09     47.38 o
 -15   1  26      219.61      286.73     63.19 o
 -13   1  26     4000.77     4041.23    156.78 o
 -11   1  26      984.09      844.67     88.47 o
  -9   1  26      550.13      560.67     81.27 o
  -7   1  26     1313.22     1205.39    102.87 o
  -5   1  26      826.60      466.74     79.30 o
  -3   1  26      647.54      488.07     68.72 o
  -1   1  26     4992.90     5404.52    183.02 o
   1   1  26     2295.01     2179.04    111.83 o
   3   1  26        2.53      134.86     54.44 o
   5   1  26      100.57      129.45     58.60 o
   7   1  26        0.79      -39.69     51.70 o
   9   1  26      325.26      156.98     58.70 o
  11   1  26       40.81       95.15     58.13 o
  13   1  26       11.04      -68.76     53.77 o
  15   1  26     1186.35     1510.63    108.13 o
  17   1  26       93.16       48.10     69.71 o
  19   1  26        0.03       58.67     69.26 o
  21   1  26       12.44      -15.77     64.73 o
  23   1  26       82.26      -26.20     76.70 o
  25   1  26     1836.69     1841.33    138.17 o
  27   1  26       16.70        3.79     82.55 o
  29   1  26       32.82      123.15     87.28 o
  31   1  26       35.01      168.63     88.60 o
  33   1  26      112.47       43.85    119.22 o
  35   1  26     1691.16     1669.24    166.07 o
  37   1  26       63.79      174.08    108.93 o
  39   1  26        5.13      -66.42    159.08 o
  41   1  26     1045.69     1173.83    153.74 o
  43   1  26      152.04      300.11    118.84 o
  45   1  26       65.14      136.45    193.35 o
  47   1  26      692.46      788.69    238.26 o
 -68   2  26     1995.30     2482.02    192.27 o
 -66   2  26       80.84      184.58    117.98 o
 -64   2  26       22.13      242.04    119.91 o
 -62   2  26      302.14      263.07    120.31 o
 -60   2  26     2648.45     2728.75    261.08 o
 -58   2  26      641.24      496.66    121.98 o
 -56   2  26       87.37       83.43    109.80 o
 -54   2  26      995.21     1086.93    118.21 o
 -52   2  26      129.61      313.20     91.45 o
 -50   2  26      568.29      519.72     97.45 o
 -48   2  26     2219.24     1813.61    131.20 o
 -46   2  26      337.54      496.84     98.33 o
 -44   2  26      845.55      884.94    105.52 o
 -42   2  26     1271.82     1368.97    117.06 o
 -40   2  26      410.02      482.07     95.19 o
 -38   2  26        4.33       68.55     81.83 o
 -36   2  26     1527.68     1458.45    125.99 o
 -34   2  26      243.40      382.66     90.29 o
 -32   2  26        3.56       43.58     80.19 o
 -30   2  26       76.68       -9.48     82.09 o
 -28   2  26      828.67      879.88    126.84 o
 -26   2  26     2786.92     2705.06    189.98 o
 -24   2  26     1292.69     1123.72    116.63 o
 -22   2  26      242.90      369.22    107.08 o
 -20   2  26     2937.73     3694.52    178.52 o
 -18   2  26    10098.33    10527.90    314.66 o
 -16   2  26     4445.70     4590.65    249.21 o
 -14   2  26     4353.30     4631.35    270.03 o
 -12   2  26      843.16     1004.55    110.65 o
 -10   2  26     1144.30      748.04    104.05 o
  -8   2  26      719.13      698.04    109.06 o
  -6   2  26     1022.28     1659.53    176.83 o
  -4   2  26    11523.25    11159.85    334.51 o
  -2   2  26     4656.51     5062.35    313.48 o
   0   2  26     6270.39     6572.82    254.77 o
   2   2  26     1795.09     1673.52    141.74 o
   4   2  26      200.66      114.14     87.71 o
   6   2  26      654.64      720.72    114.57 o
   8   2  26      947.56      893.38    120.55 o
  10   2  26     2319.73     2025.43    153.49 o
  12   2  26        1.76      152.09     97.40 o
  14   2  26     3151.20     3002.94    187.01 o
  16   2  26       37.47      114.00     98.36 o
  18   2  26       72.64      197.05    100.36 o
  20   2  26      232.98      168.16    102.27 o
  22   2  26      176.29       51.78     95.87 o
  24   2  26      100.70      188.91    103.90 o
  26   2  26       69.04      101.50     99.79 o
  28   2  26      418.92      421.79    114.19 o
  30   2  26      598.84      556.28    119.64 o
  32   2  26      122.54      102.65    101.70 o
  34   2  26      154.98      282.06    117.32 o
  36   2  26      309.13      513.17    119.56 o
  38   2  26      768.37     1047.59    141.03 o
  40   2  26      378.64      492.15    164.89 o
 -55   3  26       21.56        2.81    132.60 o
 -53   3  26     1031.41      675.53    147.25 o
 -51   3  26        2.13       98.22    117.72 o
 -49   3  26      630.65      701.10    137.86 o
 -47   3  26     1587.94     1685.23    204.64 o
 -45   3  26      211.57      215.20    125.67 o
 -43   3  26      378.53      489.45    136.70 o
 -41   3  26       16.66       -1.83    113.84 o
 -39   3  26       62.25      217.13    122.26 o
 -37   3  26        0.00      146.95    124.57 o
 -35   3  26     2194.97     1789.11    218.14 o
 -33   3  26      775.88      916.24    157.32 o
 -31   3  26      290.65      235.77    132.99 o
 -29   3  26      239.91       63.23    119.38 o
 -27   3  26      480.20      144.60    128.11 o
 -25   3  26        0.00       -4.59    115.85 o
 -23   3  26      177.53      312.03    126.39 o
 -21   3  26     1387.17     1222.70    293.30 o
 -19   3  26     1342.34     1556.33    234.31 o
 -17   3  26     2862.53     2987.36    271.45 o
 -15   3  26     2019.24     1500.92    188.32 o
 -13   3  26      694.37     1064.84    158.05 o
 -11   3  26     5250.47     6079.45    310.68 o
  -9   3  26     1853.27     2783.48    236.31 o
  -7   3  26    11154.45    11072.92    417.08 o
  -5   3  26     8310.48     7724.41    536.89 o
  -3   3  26       16.12      213.02    142.48 o
  -1   3  26       20.44      415.97    134.01 o
   1   3  26     2321.34     2637.16    223.78 o
   3   3  26     3780.87     3320.13    245.14 o
   5   3  26     1852.91     2134.35    208.18 o
   7   3  26      451.15      606.41    147.20 o
   9   3  26        0.37      108.57    124.38 o
  11   3  26      341.79      300.90    137.62 o
  13   3  26       54.25      199.16    128.93 o
  15   3  26       31.04      233.15    130.20 o
  17   3  26       57.94       29.41    130.36 o
  19   3  26       87.66      143.30    123.30 o
  21   3  26      281.89      304.21    137.75 o
  23   3  26      248.69      344.67    145.37 o
  25   3  26        0.30      303.52    140.38 o
  27   3  26       66.35      140.33    135.01 o
 -73   1  27      382.10      427.06    174.81 o
 -71   1  27       98.69      220.53    157.74 o
 -69   1  27        1.99      -58.95    177.83 o
 -67   1  27        0.55      124.04    138.04 o
 -65   1  27      206.84      299.08    172.15 o
 -63   1  27        2.75       85.86    133.67 o
 -61   1  27     2182.79     2676.48    268.88 o
 -59   1  27      787.02      820.18    147.69 o
 -57   1  27     3013.21     2500.34    279.74 o
 -55   1  27      148.51      564.15    102.28 o
 -53   1  27      560.88      692.19    130.52 o
 -51   1  27      459.61      567.19     96.27 o
 -49   1  27     3442.24     3660.05    143.86 o
 -47   1  27    22887.68    23290.57    449.61 o
 -45   1  27     1088.06     1047.27     96.42 o
 -43   1  27     5164.36     4918.66    159.48 o
 -41   1  27      116.15      174.81     63.18 o
 -39   1  27      787.77      785.48     76.64 o
 -37   1  27     3465.40     3371.86    129.36 o
 -35   1  27     1825.19     2004.19    140.86 o
 -33   1  27     1678.68     1553.40     92.29 o
 -31   1  27     2599.54     2685.31    156.22 o
 -29   1  27     4169.85     4240.25    137.73 o
 -27   1  27     2038.56     2024.86     98.06 o
 -25   1  27      993.65     1136.58     94.63 o
 -23   1  27     1526.80     1438.97    107.39 o
 -21   1  27      764.44      742.71     96.59 o
 -19   1  27     2643.72     2506.63    116.88 o
 -17   1  27     1355.03     1518.97    140.34 o
 -15   1  27      104.09      388.84     60.98 o
 -13   1  27     4918.02     4609.07    169.16 o
 -11   1  27      573.29      285.49     56.15 o
  -9   1  27      200.81       18.84     66.83 o
  -7   1  27      579.77      202.65     56.41 o
  -5   1  27      302.91      210.60     64.58 o
  -3   1  27      103.57      163.11     67.19 o
  -1   1  27     1053.88      870.29     77.95 o
   1   1  27      248.53      268.87     60.60 o
   3   1  27      567.84      455.04     65.78 o
   5   1  27     2280.54     1811.33    101.12 o
   7   1  27      166.94      177.02     58.71 o
   9   1  27      742.86      563.28     69.81 o
  11   1  27      548.10      496.03     82.13 o
  13   1  27        5.48      -30.79     70.49 o
  15   1  27      122.34      128.31     76.68 o
  17   1  27     1057.50      690.10     90.31 o
  19   1  27      531.21      594.11     94.98 o
  21   1  27       57.49       94.92     88.51 o
  23   1  27     2296.04     1809.62    161.73 o
  25   1  27      218.12      300.41     99.06 o
  27   1  27       45.61       37.97     81.68 o
  29   1  27        3.70       53.20     91.15 o
  31   1  27       30.14      -29.53    103.10 o
  33   1  27       31.69       66.19    106.11 o
  35   1  27        0.11       62.18    101.19 o
  37   1  27       52.96       96.99    107.15 o
  39   1  27      527.48      458.75    125.63 o
  41   1  27       33.33      277.94    113.80 o
  43   1  27     1305.72     1309.72    161.57 o
  45   1  27     1020.87     1222.29    230.05 o
 -66   2  27      171.10      233.84    124.03 o
 -64   2  27     3561.67     3243.04    218.80 o
 -62   2  27      116.93      478.35    131.85 o
 -60   2  27      281.37      471.73    127.20 o
 -58   2  27      748.53      703.43    141.52 o
 -56   2  27      315.92      401.31    115.64 o
 -54   2  27     2142.45     2271.86    167.02 o
 -52   2  27     1727.72     1775.37    133.88 o
 -50   2  27      383.69      427.03     98.17 o
 -48   2  27     1513.00     1333.35    123.10 o
 -46   2  27      854.15      745.96    107.59 o
 -44   2  27      586.16      565.67    101.71 o
 -42   2  27      162.03      298.06     88.09 o
 -40   2  27     1336.75     1297.34    120.83 o
 -38   2  27      138.84      195.82     85.70 o
 -36   2  27     1893.77     1655.68    135.71 o
 -34   2  27       24.71       74.14     83.06 o
 -32   2  27       37.75       78.60     89.95 o
 -30   2  27      246.99      278.79     94.49 o
 -28   2  27     1674.62     1937.29    148.71 o
 -26   2  27      333.31      173.02     87.75 o
 -24   2  27      466.38      653.47    103.66 o
 -22   2  27     2538.30     2616.37    179.69 o
 -20   2  27      163.25      868.09    109.92 o
 -18   2  27     9239.07    10216.95    310.37 o
 -16   2  27     5499.72     5519.72    222.30 o
 -14   2  27      211.81      326.90     94.55 o
 -12   2  27     2129.41     2384.87    171.74 o
 -10   2  27     1722.18     2013.13    149.68 o
  -8   2  27     1606.24     1333.18    186.11 o
  -6   2  27      784.11      938.76    121.57 o
  -4   2  27     2122.28     1915.32    173.78 o
  -2   2  27       38.65      235.26     94.40 o
   0   2  27     1371.50     1494.09    179.06 o
   2   2  27        0.00      -79.18     82.32 o
   4   2  27      368.02      306.17     97.43 o
   6   2  27      533.58      483.45    108.73 o
   8   2  27     1764.30     1444.39    142.56 o
  10   2  27      892.29      741.13    123.51 o
  12   2  27     1649.03     1544.12    180.65 o
  14   2  27       68.47      238.53    106.76 o
  16   2  27       22.26       16.64    101.55 o
  18   2  27       41.94      -80.35     99.66 o
  20   2  27      330.62      354.86    106.16 o
  22   2  27      275.40      502.34    111.72 o
  24   2  27      241.96      138.06    103.97 o
  26   2  27        2.41        1.35     96.39 o
  28   2  27       56.87      115.04    106.32 o
  30   2  27      797.74      828.60    128.92 o
  32   2  27     1019.36     1259.27    145.11 o
  34   2  27        0.10       14.17    105.78 o
  36   2  27      246.86      377.38    137.58 o
  38   2  27      478.31      595.47    179.43 o
 -53   3  27      250.68      412.78    140.61 o
 -51   3  27      232.74      141.35    127.94 o
 -49   3  27       29.11      111.19    129.46 o
 -47   3  27      532.02      602.49    156.78 o
 -45   3  27       13.69      115.52    122.33 o
 -43   3  27     1358.72     1071.34    162.91 o
 -41   3  27      123.08      109.59    119.99 o
 -39   3  27      400.16      505.54    144.78 o
 -37   3  27       51.95      271.60    137.41 o
 -35   3  27      684.75      623.24    146.55 o
 -33   3  27      684.81      445.64    141.00 o
 -31   3  27      258.38      328.45    136.89 o
 -29   3  27       51.28       51.01    146.82 o
 -27   3  27     1678.06     1381.37    181.17 o
 -25   3  27     1282.11     1256.59    172.51 o
 -23   3  27      304.51      257.74    140.84 o
 -21   3  27       73.33      140.98    130.12 o
 -19   3  27      474.08      423.00    149.38 o
 -17   3  27     1204.82     1104.72    181.01 o
 -15   3  27       20.24      184.94    136.24 o
 -13   3  27      227.10      651.43    179.71 o
 -11   3  27     3127.59     4538.15    277.16 o
  -9   3  27    11270.29    11127.79    578.19 o
  -7   3  27     6060.30     6577.62    352.75 o
  -5   3  27      976.21     1481.13    182.00 o
  -3   3  27     3422.80     3270.60    243.76 o
  -1   3  27       18.84      301.07    133.19 o
   1   3  27      508.64      799.07    172.16 o
   3   3  27     1884.31     2115.42    210.63 o
   5   3  27      506.62      550.35    172.08 o
   7   3  27       89.47       68.19    124.38 o
   9   3  27      140.81      211.03    126.34 o
  11   3  27       54.29      164.63    132.84 o
  13   3  27     2842.88     3265.70    257.31 o
  15   3  27     1585.70      942.51    197.52 o
  17   3  27       45.16      117.57    126.70 o
  19   3  27     1292.39     1286.05    182.48 o
  21   3  27      757.20      547.32    153.00 o
  23   3  27       85.19      178.87    130.32 o
 -74   0  28       38.44        6.65    158.01 o
 -72   0  28      153.77      316.50    177.52 o
 -70   0  28     3190.63     3660.85    333.80 o
 -68   0  28        1.29        1.72    154.14 o
 -66   0  28       69.98      263.06    163.05 o
 -64   0  28     2941.00     3001.58    292.96 o
 -62   0  28      456.05      454.22    170.93 o
 -60   0  28       21.44     -120.66    137.89 o
 -58   0  28      432.49      310.10    150.57 o
 -56   0  28      266.58      395.77    155.40 o
 -54   0  28     1767.46     1844.50    230.77 o
 -52   0  28      204.08      325.88    139.60 o
 -50   0  28        0.13      289.17    141.93 o
 -48   0  28     5983.01     6245.89    385.31 o
 -46   0  28        6.22      142.82    152.85 o
 -44   0  28        3.86      -35.09    118.12 o
 -42   0  28      392.43      458.45    161.23 o
 -40   0  28     8276.45     8230.96    450.84 o
 -38   0  28      254.23      660.10    144.66 o
 -36   0  28      969.15     1351.89    177.07 o
 -34   0  28     5802.01     6002.51    337.60 o
 -32   0  28      418.85      849.99    148.06 o
 -30   0  28     5124.61     5613.73    320.72 o
 -28   0  28     1936.24     2418.73    282.59 o
 -26   0  28     4461.40     3826.66    262.28 o
 -24   0  28      141.95      579.68    144.30 o
 -22   0  28     8959.45     9091.28    346.33 o
 -20   0  28      522.73      569.35    140.40 o
 -18   0  28     3473.81     3699.23    319.03 o
 -16   0  28     4124.61     3791.16    210.47 o
 -14   0  28     4445.76     3631.35    204.44 o
 -12   0  28     2595.39     2236.95    166.27 o
 -10   0  28      370.07       72.21    128.27 o
  -8   0  28      164.10      105.04     90.33 o
  -6   0  28      499.89      509.65    113.78 o
  -4   0  28     6280.84     6303.29    278.00 o
  -2   0  28     8924.53     7673.92    362.51 o
   0   0  28      720.63      976.30    232.47 o
   2   0  28     3529.19     3855.89    618.32 o
   4   0  28     1527.62     1701.48    196.99 o
   6   0  28     1238.83     1227.72    287.51 o
   8   0  28     2750.80     2666.66    467.64 o
  10   0  28      797.92      454.80    283.51 o
  12   0  28     3581.14     3274.56    278.21 o
  14   0  28        1.88       50.50    133.48 o
  16   0  28     1199.33      935.77    176.59 o
  18   0  28     1768.43     1549.95    201.29 o
  20   0  28      478.69      192.39    157.15 o
  22   0  28      237.88      -76.06    126.48 o
  24   0  28        6.88      -25.48    173.27 o
  26   0  28       42.91      -37.38    147.50 o
  28   0  28        7.82      -51.07    128.66 o
  30   0  28      526.89      595.84    433.19 o
  32   0  28      171.52       72.25    148.13 o
  34   0  28      382.77        1.44    318.61 o
  36   0  28        3.04       38.79    168.64 o
  38   0  28      238.11       84.87    147.74 o
  40   0  28       19.98      166.34    232.56 o
  42   0  28     2747.87     3068.02    304.00 o
  44   0  28       17.45      182.95    174.83 o
 -71   1  28      720.70      712.63    182.82 o
 -69   1  28        5.05       59.87    141.14 o
 -67   1  28      322.08      522.00    167.63 o
 -65   1  28       79.31      138.34    167.68 o
 -63   1  28       61.69       80.97    144.24 o
 -61   1  28      516.79     1099.71    197.20 o
 -59   1  28       89.80      349.71    128.01 o
 -57   1  28        4.52      179.77    118.34 o
 -55   1  28       43.18      418.40    123.19 o
 -53   1  28     3756.91     3870.40    310.98 o
 -51   1  28     4904.93     4229.95    216.38 o
 -49   1  28     4613.34     4392.28    281.59 o
 -47   1  28     2970.97     3071.71    143.50 o
 -45   1  28       85.76       87.85     64.90 o
 -43   1  28     1026.48      866.01     84.18 o
 -41   1  28     1106.49     1258.40     91.46 o
 -39   1  28      729.55      596.20     74.58 o
 -37   1  28       16.13      227.36     62.83 o
 -35   1  28     7068.99     7314.05    197.26 o
 -33   1  28      117.11      167.21     59.13 o
 -31   1  28     2409.37     2072.10    118.49 o
 -29   1  28      105.64      229.64     58.72 o
 -27   1  28       70.93      107.69     54.49 o
 -25   1  28     1644.87     1814.37    109.75 o
 -23   1  28     6524.02     6218.92    191.78 o
 -21   1  28      152.96      353.85     71.15 o
 -19   1  28     4162.78     3550.43    150.58 o
 -17   1  28      131.09      159.17     52.84 o
 -15   1  28      595.71      702.68     83.79 o
 -13   1  28     1859.19     1572.02    106.62 o
 -11   1  28      812.44      299.10     92.42 o
  -9   1  28     1161.33      998.89     95.65 o
  -7   1  28      895.40      715.38     88.02 o
  -5   1  28     1199.50     1064.23     97.45 o
  -3   1  28      128.07       59.70     59.74 o
  -1   1  28      139.68      108.97     59.26 o
   1   1  28      251.10      232.59     62.69 o
   3   1  28      721.58      543.49     93.89 o
   5   1  28     1443.64     1080.23     84.75 o
   7   1  28       36.73      140.13     74.53 o
   9   1  28       42.20       34.95     70.89 o
  11   1  28     2443.63     2227.33    129.33 o
  13   1  28     1894.46     1674.88    118.65 o
  15   1  28      609.03      644.89     97.18 o
  17   1  28     3720.00     3625.91    220.05 o
  19   1  28      225.34       99.71     91.06 o
  21   1  28        3.15      -74.53     84.73 o
  23   1  28      732.44      718.04    117.52 o
  25   1  28      494.85      189.61     95.46 o
  27   1  28       17.08      107.52    104.40 o
  29   1  28       24.71       14.71    108.98 o
  31   1  28     1021.76     1190.95    165.38 o
  33   1  28     1800.51     1875.93    193.23 o
  35   1  28       11.36       61.25    114.64 o
  37   1  28       96.24       72.79    196.22 o
  39   1  28       56.14      100.19    119.83 o
  41   1  28     2533.20     2736.05    231.25 o
 -64   2  28     1261.77     1108.07    234.51 o
 -62   2  28     4873.86     4451.39    246.10 o
 -60   2  28      400.81     1111.61    149.87 o
 -58   2  28     3131.13     3994.24    306.37 o
 -56   2  28      949.55      855.91    128.24 o
 -54   2  28      871.10      951.49    127.91 o
 -52   2  28     6620.67     6438.40    264.16 o
 -50   2  28     1565.78     1391.18    129.83 o
 -48   2  28      133.93      284.59     96.30 o
 -46   2  28      529.21      701.48    109.97 o
 -44   2  28     1706.50     1737.32    174.96 o
 -42   2  28     1878.72     1933.27    137.49 o
 -40   2  28      550.43      638.89    109.11 o
 -38   2  28     1325.70     1470.43    135.59 o
 -36   2  28     1167.69     1118.94    122.87 o
 -34   2  28      715.67      653.29    115.04 o
 -32   2  28      585.73      381.87    105.83 o
 -30   2  28      151.15      199.27     96.49 o
 -28   2  28      790.91      691.92    112.56 o
 -26   2  28     2965.38     3198.96    174.79 o
 -24   2  28       67.30      128.44     86.66 o
 -22   2  28      451.17      362.02    101.09 o
 -20   2  28     2585.79     2851.02    165.38 o
 -18   2  28      195.50       12.30     81.28 o
 -16   2  28      330.22      143.05     87.95 o
 -14   2  28       11.34       57.88     84.74 o
 -12   2  28      787.43      761.90    116.20 o
 -10   2  28      172.94      289.28     96.50 o
  -8   2  28     1888.11     1919.94    151.58 o
  -6   2  28      429.74      504.93    104.45 o
  -4   2  28     1019.85      623.15    110.52 o
  -2   2  28      126.95      171.93     95.85 o
   0   2  28        6.71       42.18     94.61 o
   2   2  28        9.77       87.94     94.57 o
   4   2  28     1367.01     1270.05    140.07 o
   6   2  28      813.66      531.09    114.47 o
   8   2  28      586.59      622.80    120.80 o
  10   2  28     1033.53      796.43    126.70 o
  12   2  28     1037.32      985.98    137.66 o
  14   2  28        0.07       20.11    102.10 o
  16   2  28       63.53      321.34    111.37 o
  18   2  28      564.37      416.37    115.57 o
  20   2  28        8.89      146.98    101.51 o
  22   2  28     2819.12     3117.92    190.95 o
  24   2  28     1654.99     1601.11    152.24 o
  26   2  28      139.04      263.00    107.94 o
  28   2  28       69.15      285.26    108.83 o
  30   2  28      214.55      370.36    114.69 o
  32   2  28       34.85      109.04    119.30 o
  34   2  28       61.31      155.97    145.08 o
 -49   3  28     1659.54     1609.79    187.94 o
 -47   3  28      329.27      438.70    146.83 o
 -45   3  28     1715.48     1310.02    175.12 o
 -43   3  28      670.54      351.28    138.19 o
 -41   3  28      166.66      234.22    133.53 o
 -39   3  28      142.66      430.07    142.32 o
 -37   3  28     4516.21     4498.85    454.48 o
 -35   3  28      855.87      551.78    148.65 o
 -33   3  28        5.02       -0.25    128.46 o
 -31   3  28        0.01       76.67    129.17 o
 -29   3  28        0.28      -53.14    120.58 o
 -27   3  28       17.37      131.96    127.58 o
 -25   3  28      149.31      176.60    175.05 o
 -23   3  28      180.71      349.57    151.05 o
 -21   3  28      827.89      690.47    165.66 o
 -19   3  28      475.08      463.40    152.48 o
 -17   3  28      227.20      282.94    143.68 o
 -15   3  28     4903.77     4737.64    305.68 o
 -13   3  28       85.61      233.86    141.10 o
 -11   3  28      465.84      587.26    149.67 o
  -9   3  28      687.23      696.71    180.73 o
  -7   3  28     1365.94     1275.62    251.74 o
  -5   3  28     2729.24     2986.83    347.34 o
  -3   3  28     1046.24     1195.42    192.38 o
  -1   3  28     2003.67     2397.93    221.02 o
   1   3  28     2922.88     3200.00    249.54 o
   3   3  28       18.22      175.58    126.89 o
   5   3  28       27.77      225.62    132.46 o
   7   3  28      660.57      699.87    164.53 o
   9   3  28     1719.61     1651.72    200.44 o
  11   3  28      199.70      -25.86    163.56 o
  13   3  28       10.70       23.48    137.06 o
  15   3  28      118.86      286.24    155.21 o
  17   3  28      593.59      493.34    152.30 o
  19   3  28        0.84      158.99    134.39 o
 -69   1  29      253.41      439.35    170.10 o
 -67   1  29      112.72      122.78    148.68 o
 -65   1  29       93.23      481.73    168.73 o
 -63   1  29       27.06      494.02    177.58 o
 -61   1  29        4.62      180.09    158.64 o
 -59   1  29      274.81      439.96    169.09 o
 -57   1  29     1482.79     1373.98    166.73 o
 -55   1  29      957.50     1100.98    183.54 o
 -53   1  29     4153.36     4969.31    523.40 o
 -51   1  29       16.09      363.15    134.72 o
 -49   1  29       13.81       77.66     86.08 o
 -47   1  29     1814.06     1857.06    127.69 o
 -45   1  29      460.86      331.61     72.54 o
 -43   1  29      508.83      523.93     76.23 o
 -41   1  29      855.10      753.77     91.90 o
 -39   1  29        8.21      224.14     66.84 o
 -37   1  29     1320.31     1251.28     98.64 o
 -35   1  29      134.72      161.22     60.83 o
 -33   1  29      924.76      850.48     78.07 o
 -31   1  29     2492.44     2165.34    119.01 o
 -29   1  29      575.27      770.76     84.05 o
 -27   1  29      455.66      627.21     82.02 o
 -25   1  29     2691.51     2673.08    179.56 o
 -23   1  29       58.11       97.15     54.57 o
 -21   1  29     1464.58     1403.77    107.72 o
 -19   1  29      288.25      669.67     72.84 o
 -17   1  29     7569.29     7281.71    221.62 o
 -15   1  29      741.65      525.98     80.97 o
 -13   1  29     1636.55      903.62     77.61 o
 -11   1  29       30.71       36.41     54.14 o
  -9   1  29       14.16      -18.94     55.40 o
  -7   1  29      610.70      300.47     68.64 o
  -5   1  29      184.45      102.06     58.15 o
  -3   1  29     1233.61     1070.06     95.53 o
  -1   1  29     5449.00     4182.85    150.47 o
   1   1  29     5539.04     4554.36    175.17 o
   3   1  29       42.49       34.31     72.15 o
   5   1  29       17.00      367.48     84.20 o
   7   1  29     5124.36     4505.48    177.04 o
   9   1  29        3.74        8.95     76.08 o
  11   1  29       51.69      237.52    102.80 o
  13   1  29     4455.55     4860.52    217.77 o
  15   1  29        0.69       50.18     86.76 o
  17   1  29      551.79      547.81    110.25 o
  19   1  29      448.40      341.89    104.19 o
  21   1  29      813.14      674.32    149.29 o
  23   1  29       24.51       99.25    104.25 o
  25   1  29      450.76      351.16    127.83 o
  27   1  29       27.94      117.26    113.11 o
  29   1  29     1217.28     1106.18    160.87 o
  31   1  29     1620.72     1812.61    191.01 o
  33   1  29      161.84      324.79    135.00 o
  35   1  29       17.30      131.67    122.35 o
  37   1  29     1012.64     1345.75    180.87 o
  39   1  29     1420.53     1296.41    220.45 o
 -62   2  29      500.03      333.59    134.36 o
 -60   2  29        0.05      245.25    123.89 o
 -58   2  29     6237.18     6068.76    277.27 o
 -56   2  29    10751.45    10462.67    359.25 o
 -54   2  29      721.41     1234.02    138.21 o
 -52   2  29      227.63      323.09    107.36 o
 -50   2  29      796.78      633.26    115.47 o
 -48   2  29     2447.23     2729.88    174.54 o
 -46   2  29     2936.54     2963.44    169.93 o
 -44   2  29     2633.26     2442.56    154.56 o
 -42   2  29     1386.81     1445.60    166.01 o
 -40   2  29       53.57      172.01     97.25 o
 -38   2  29      162.68      296.36    104.61 o
 -36   2  29       39.88      143.94     95.23 o
 -34   2  29        0.21        2.62     91.08 o
 -32   2  29      194.56      252.30     94.59 o
 -30   2  29      614.60      706.66    116.54 o
 -28   2  29      931.67      841.89    121.63 o
 -26   2  29     2086.30     1717.72    148.50 o
 -24   2  29      406.76      409.15    103.08 o
 -22   2  29      182.97      184.93     95.18 o
 -20   2  29       66.90      144.26     92.03 o
 -18   2  29       35.70      -12.62     87.12 o
 -16   2  29     1127.40      944.80    123.07 o
 -14   2  29      114.03       41.82     97.07 o
 -12   2  29      848.96      701.01    118.71 o
 -10   2  29        4.79       93.52     97.01 o
  -8   2  29     1893.22     2122.27    163.52 o
  -6   2  29      228.59      182.68    101.61 o
  -4   2  29        0.86       84.81     99.26 o
  -2   2  29      248.62       17.60     95.35 o
   0   2  29     1255.87     1408.34    185.55 o
   2   2  29     1140.57     1220.46    139.72 o
   4   2  29     1597.90     1252.17    142.25 o
   6   2  29      319.67      322.42    109.73 o
   8   2  29      923.60     1114.76    141.22 o
  10   2  29     3305.91     3093.21    197.74 o
  12   2  29      686.73      891.18    146.19 o
  14   2  29      916.20     1098.58    132.29 o
  16   2  29       91.87      -22.65     98.64 o
  18   2  29       12.49      157.91    102.08 o
  20   2  29        0.89      100.10     96.35 o
  22   2  29      235.08      367.33    108.14 o
  24   2  29      120.95      318.90    107.50 o
  26   2  29       26.21      102.38    100.37 o
  28   2  29        1.92      106.80    104.22 o
  30   2  29        1.17      -45.68    109.76 o
  32   2  29     2153.11     2264.65    207.48 o
 -47   3  29        1.46      428.76    147.07 o
 -45   3  29      253.73      359.61    138.84 o
 -43   3  29      859.70      777.19    164.03 o
 -41   3  29      405.58      426.92    136.79 o
 -39   3  29      221.14      377.45    149.71 o
 -37   3  29       91.06       -4.73    146.56 o
 -35   3  29      604.57      460.61    149.93 o
 -33   3  29      724.30     1020.09    170.90 o
 -31   3  29      426.91      369.30    136.77 o
 -29   3  29       15.47      211.78    133.82 o
 -27   3  29      376.61      574.45    160.21 o
 -25   3  29      248.62      275.29    144.72 o
 -23   3  29       50.28      186.75    142.46 o
 -21   3  29      217.10      203.61    139.18 o
 -19   3  29       65.58       20.94    128.53 o
 -17   3  29       47.71      252.41    138.11 o
 -15   3  29      879.82      768.95    167.19 o
 -13   3  29      455.25      823.58    169.15 o
 -11   3  29      405.48      388.32    135.72 o
  -9   3  29       10.18      331.69    134.83 o
  -7   3  29      428.82      507.46    145.49 o
  -5   3  29      335.94      317.11    185.82 o
  -3   3  29      827.33      750.94    157.78 o
  -1   3  29       12.94      287.40    142.28 o
   1   3  29        9.34      202.07    141.90 o
   3   3  29      872.15      553.17    159.34 o
   5   3  29        4.36      123.82    138.64 o
   7   3  29      487.01      600.92    162.16 o
   9   3  29      136.57      134.80    142.01 o
  11   3  29      897.18     1062.07    182.17 o
  13   3  29      150.21      330.81    177.19 o
  15   3  29      217.87      441.13    158.59 o
 -70   0  30        6.23      -58.67    158.38 o
 -68   0  30      375.03      399.41    179.03 o
 -66   0  30      574.55      766.41    193.31 o
 -64   0  30      822.02      816.00    206.41 o
 -62   0  30       91.80      243.85    168.02 o
 -60   0  30      262.40      375.88    168.82 o
 -58   0  30      819.71      886.69    201.79 o
 -56   0  30      284.06      407.70    167.47 o
 -54   0  30     1301.90     1456.46    214.53 o
 -52   0  30     1242.37     1493.35    366.51 o
 -50   0  30      411.70      555.60    272.04 o
 -48   0  30      280.92      314.36    205.20 o
 -46   0  30      917.70     1127.84    236.78 o
 -44   0  30     2020.51     2393.77    252.41 o
 -42   0  30      328.37      522.68    157.81 o
 -40   0  30     3535.68     3869.92    282.21 o
 -38   0  30      593.76      751.12    155.53 o
 -36   0  30     2255.06     2448.34    225.65 o
 -34   0  30    10368.57     9744.30    602.14 o
 -32   0  30      171.18      329.71    124.87 o
 -30   0  30      705.32     1577.39    267.51 o
 -28   0  30    21301.79    21351.10    819.52 o
 -26   0  30      187.24      526.66    149.11 o
 -24   0  30        1.30      188.93    122.17 o
 -22   0  30     3088.40     3479.09    255.01 o
 -20   0  30     1984.62     2049.77    201.31 o
 -18   0  30     5186.73     4066.69    274.38 o
 -16   0  30     2665.25     2123.65    205.61 o
 -14   0  30     3793.48     3472.29    252.74 o
 -12   0  30       45.84       48.05    195.01 o
 -10   0  30     2693.42     2528.30    243.75 o
  -8   0  30     7693.72     6209.34    380.54 o
  -6   0  30    14135.03     9452.58    493.19 o
  -4   0  30     2862.71     2127.00    227.75 o
  -2   0  30      342.34      311.39    209.92 o
   0   0  30      887.80      663.87    157.60 o
   2   0  30      115.88     -122.42    112.75 o
   4   0  30     1728.37      978.83    331.65 o
   6   0  30      570.39      241.88    191.84 o
   8   0  30      576.54      349.55    218.80 o
  10   0  30       60.64     -142.18    284.30 o
  12   0  30       26.13        8.41    258.98 o
  14   0  30      703.25      905.50    184.21 o
  16   0  30      666.25      483.54    413.18 o
  18   0  30       43.09      397.66    210.44 o
  20   0  30     2732.28     2511.54    260.26 o
  22   0  30      552.52      742.32    178.76 o
  24   0  30     6950.16     7363.56    450.37 o
  26   0  30      271.45      205.88    161.29 o
  28   0  30        2.23     -123.29    259.74 o
  30   0  30     2279.59     2311.32    265.29 o
  32   0  30      483.96      409.72    269.18 o
  34   0  30     2103.36     2006.26    253.37 o
  36   0  30      725.80      969.96    206.91 o
  38   0  30     2197.12     2034.19    488.90 o
 -69   1  30       50.36      142.71    154.74 o
 -67   1  30        0.72       -0.82    149.61 o
 -65   1  30        4.92       46.89    149.95 o
 -63   1  30        7.60       11.09    162.52 o
 -61   1  30      343.73      351.07    172.53 o
 -59   1  30     1252.26     1502.42    229.46 o
 -57   1  30      440.90      188.78    155.20 o
 -55   1  30      192.94      163.90    122.56 o
 -53   1  30      601.35      586.42    142.47 o
 -51   1  30      270.81      418.81    138.79 o
 -49   1  30      848.50      837.41    142.21 o
 -47   1  30      754.29     1026.03    144.68 o
 -45   1  30      372.06      531.49    113.83 o
 -43   1  30       24.48       17.46     67.91 o
 -41   1  30      635.18      316.99     70.21 o
 -39   1  30     2055.66     2288.91    135.90 o
 -37   1  30     2579.74     2929.58    144.70 o
 -35   1  30      130.68      216.17     67.07 o
 -33   1  30       12.71      110.83     59.26 o
 -31   1  30     2058.77     1815.44    115.62 o
 -29   1  30      179.72      166.27     60.18 o
 -27   1  30     1060.28     1097.02     95.39 o
 -25   1  30      427.64      494.06     82.60 o
 -23   1  30      115.54       91.41     58.65 o
 -21   1  30     2263.90     2375.75    132.73 o
 -19   1  30      695.85      776.42     75.52 o
 -17   1  30       17.17      170.00     59.97 o
 -15   1  30     1559.65     1253.30     90.59 o
 -13   1  30      269.92      214.94     61.37 o
 -11   1  30      855.44      792.64     79.92 o
  -9   1  30       22.06      197.43     63.26 o
  -7   1  30     3660.29     2943.72    159.76 o
  -5   1  30      625.78      424.82     86.73 o
  -3   1  30      901.98      919.64    124.05 o
  -1   1  30      327.56      313.94     80.29 o
   1   1  30     2250.62     1967.72    128.25 o
   3   1  30     1461.92     1170.07    119.57 o
   5   1  30      276.42      131.98     88.68 o
   7   1  30      405.21      362.29     90.11 o
   9   1  30      605.60      559.38    100.40 o
  11   1  30     3911.78     4223.09    261.95 o
  13   1  30       12.63      217.24     93.90 o
  15   1  30      177.69      123.82     94.83 o
  17   1  30      305.64      354.85    101.34 o
  19   1  30       49.13        5.44    103.24 o
  21   1  30      623.90      498.42    135.27 o
  23   1  30        3.80       -1.69    109.62 o
  25   1  30      448.97      718.70    144.46 o
  27   1  30      480.39      595.55    230.36 o
  29   1  30      465.39      390.25    137.75 o
  31   1  30       37.53       30.77    118.26 o
  33   1  30      635.83      540.41    137.28 o
  35   1  30      723.46     1002.33    185.63 o
  37   1  30     2348.46     1979.45    366.07 o
 -60   2  30       91.40      367.06    132.28 o
 -58   2  30     3029.40     3363.39    206.70 o
 -56   2  30      426.21      278.87    114.55 o
 -54   2  30     2018.86     2179.90    171.17 o
 -52   2  30      181.13      368.66    113.26 o
 -50   2  30      992.46     1056.54    140.47 o
 -48   2  30      930.61     1084.82    142.52 o
 -46   2  30     3201.19     3059.48    183.58 o
 -44   2  30      149.27      417.38    107.39 o
 -42   2  30      369.59      243.95    104.94 o
 -40   2  30      354.24       12.93     98.37 o
 -38   2  30      294.33      372.41    108.10 o
 -36   2  30      440.03      369.73    108.80 o
 -34   2  30      198.39      309.29    105.85 o
 -32   2  30     1125.26     1163.77    130.81 o
[truncated: 41,360 more chars]
